# Supplementary material for: cis-Diaqua­bis­(2,2′-bipyrimidine-κ2 N 1,N 1′)manganese(II) bis­(perchlorate) nitro­methane disolvate monohydrate
Source: Acta Crystallogr Sect E Struct Rep Online. 2011 Nov 5;67(Pt 12):m1679–80. doi: 10.1107/S1600536811045612 (PMC3238608; doi:10.1107/S1600536811045612)
Supplement: Supplementary file 1 [file e-67-m1679-sup1.cif]

##############################################################################
#                                                                            #
# This CIF contains the data in a paper accepted for publication in          #
# Acta Crystallographica Section E. It conforms to the requirements of       #
# Notes for Authors for Acta Crystallographica Section E, and has been       #
# peer reviewed under the auspices of the IUCr Commission on Journals.       #
#                                                                            #
# Full details of the Crystallographic Information File format               #
# are given in the paper "The Crystallographic Information File (CIF):       #
# a New Standard Archive File for Crystallography" by S. R. Hall, F. H.      #
# Allen and I. D. Brown [Acta Cryst. (1991), A47, 655-685].                  #
#                                                                            #
# The current version of the core CIF dictionary is obtainable from          #
# ftp://ftp.iucr.org/pub/cif_core.dic.                                       #
#                                                                            #
# Software is freely available for graphical display of the structure(s)     #
# in this CIF. For information consult the CIF software page                 #
# http://www.iucr.org/resources/cif/software.                                #
#                                                                            #
# This file may be used for bona fide research purposes within the           #
# scientific community so long as proper attribution is given to the journal # 
# article from which it was obtained.                                        #
#                                                                            #
##############################################################################
data_global
_audit_creation_method     SHELXL-97
_journal_date_recd_electronic     2011-10-28
_journal_date_accepted     2011-10-30
_journal_name_full     'Acta Crystallographica, Section E'
_journal_year     2011
_journal_volume     67
_journal_issue     12
_journal_page_first     m1679
_journal_page_last     m1680
_journal_paper_category     QM
_journal_coeditor_code     XU5372
_publ_contact_author_name     'Dr. Kwang Ha'
_publ_contact_author_address
; School of Applied Chemical Engineering,
  The Research Institute of Catalysis,
  Chonnam National University,
  Gwangju 500-757,
  Republic of Korea
;
_publ_contact_author_email     hakwang@chonnam.ac.kr
_publ_contact_author_fax     '82 62 530 1909'
_publ_contact_author_phone     '82 62 530 1901'
_publ_section_title
;\
<i>cis</i>-Diaquabis(2,2'-bipyrimidine-\k^2^<i>N</i>^1^,<i>N</i>^1'^)\
manganese(II) bis(perchlorate) nitromethane disolvate monohydrate
;
loop_
    _publ_author_name
    _publ_author_footnote
    _publ_author_address
    'Ha, Kwang' .
; School of Applied Chemical Engineering,
  The Research Institute of Catalysis,
  Chonnam National University,
  Gwangju 500-757,
  Republic of Korea
;
data_I
_chemical_name_systematic
;\
<i>cis</i>-Diaquabis(2,2'-bipyrimidine-
\k^2^<i>N</i>^1^,<i>N</i>^1'^)manganese(II)
bis(perchlorate) nitromethane disolvate monohydrate
;
_chemical_name_common     ?
_chemical_formula_moiety
                           'C16 H16 Mn N8 O2 2+, 2(Cl O4 -), 2(C H3 N O2), H2 O'
_chemical_formula_sum     'C18 H24 Cl2 Mn N10 O15'
_chemical_formula_structural     ?
_chemical_formula_analytical     ?
_chemical_formula_iupac
                           '[Mn (C8 H6 N4)2 (H2 O)2] (Cl O4)2, 2C H3 N O2, H2 O'
_chemical_formula_weight     746.31
_chemical_melting_point     ?
_symmetry_cell_setting     monoclinic
_symmetry_space_group_name_H-M     'C 2/c'
_symmetry_space_group_name_Hall     '-C 2yc'
loop_
    _symmetry_equiv_pos_as_xyz
    'x, y, z'
    '-x, y, -z+1/2'
    'x+1/2, y+1/2, z'
    '-x+1/2, y+1/2, -z+1/2'
    '-x, -y, -z'
    'x, -y, z-1/2'
    '-x+1/2, -y+1/2, -z'
    'x+1/2, -y+1/2, z-1/2'
_cell_length_a     21.913(3)
_cell_length_b     9.1956(14)
_cell_length_c     15.106(2)
_cell_angle_alpha     90.00
_cell_angle_beta     101.756(3)
_cell_angle_gamma     90.00
_cell_volume     2980.1(8)
_cell_formula_units_Z     4
_cell_measurement_reflns_used     3688
_cell_measurement_theta_min     2.41
_cell_measurement_theta_max     28.21
_cell_measurement_temperature     200(2)
_exptl_crystal_description     'stick'
_exptl_crystal_colour     'pale yellow'
_exptl_crystal_size_max     0.35
_exptl_crystal_size_mid     0.27
_exptl_crystal_size_min     0.24
_exptl_crystal_density_diffrn     1.663
_exptl_crystal_density_meas     ?
_exptl_crystal_density_method     'not measured'
_exptl_crystal_F_000     1524
_exptl_absorpt_coefficient_mu     0.709
_exptl_absorpt_correction_type     multi-scan
_exptl_absorpt_process_details     '(SADABS; Bruker, 2000)'
_exptl_absorpt_correction_T_min     0.829711
_exptl_absorpt_correction_T_max     1.000000
_exptl_special_details     ?
_diffrn_ambient_temperature     200(2)
_diffrn_radiation_type     MoK\a
_diffrn_radiation_wavelength     0.71073
_diffrn_radiation_source     'fine-focus sealed tube'
_diffrn_radiation_monochromator     graphite
_diffrn_measurement_device_type     'Bruker SMART 1000 CCD'
_diffrn_measurement_method     '\f and \w scans'
_diffrn_detector_area_resol_mean     ?
_diffrn_reflns_number     10552
_diffrn_reflns_av_R_equivalents     0.0437
_diffrn_reflns_av_sigmaI/netI     0.0537
_diffrn_reflns_theta_min     1.90
_diffrn_reflns_theta_max     28.28
_diffrn_reflns_theta_full     28.28
_diffrn_measured_fraction_theta_max     0.980
_diffrn_measured_fraction_theta_full     0.980
_diffrn_reflns_limit_h_min     -29
_diffrn_reflns_limit_h_max     29
_diffrn_reflns_limit_k_min     -12
_diffrn_reflns_limit_k_max     11
_diffrn_reflns_limit_l_min     -19
_diffrn_reflns_limit_l_max     20
_diffrn_standards_number     0
_diffrn_standards_interval_count     0
_diffrn_standards_interval_time     0
_diffrn_standards_decay_%     0
_refine_special_details
;
Refinement of <i>F</i>^2^ against ALL reflections. The weighted <i>R</i>-factor
<i>wR</i> and goodness of fit <i>S</i> are based on <i>F</i>^2^, conventional
<i>R</i>-factors <i>R</i> are based on <i>F</i>, with <i>F</i> set to zero for
negative <i>F</i>^2^. The threshold expression of <i>F</i>^2^ >
\s(<i>F</i>^2^) is used only for calculating <i>R</i>-factors(gt) <i>etc</i>.
and is not relevant to the choice of reflections for refinement.
<i>R</i>-factors based on <i>F</i>^2^ are statistically about twice as large
as those based on <i>F</i>, and <i>R</i>- factors based on ALL data will be
even larger.
;
_reflns_number_total     3617
_reflns_number_gt     2302
_reflns_threshold_expression     I>2sigma(I)
_refine_ls_structure_factor_coef     Fsqd
_refine_ls_matrix_type     full
_refine_ls_R_factor_all     0.0977
_refine_ls_R_factor_gt     0.0592
_refine_ls_wR_factor_gt     0.1625
_refine_ls_wR_factor_ref     0.1992
_refine_ls_goodness_of_fit_ref     1.063
_refine_ls_restrained_S_all     1.063
_refine_ls_number_reflns     3617
_refine_ls_number_parameters     208
_refine_ls_number_restraints     0
_refine_ls_hydrogen_treatment     constr
_refine_ls_weighting_scheme     calc
_refine_ls_weighting_details
         'calc w=1/[\s^2^(Fo^2^)+(0.1146P)^2^+0.0000P] where P=(Fo^2^+2Fc^2^)/3'
_atom_sites_solution_hydrogens     geom
_atom_sites_solution_primary     direct
_atom_sites_solution_secondary     difmap
_refine_ls_shift/su_max     0.001
_refine_ls_shift/su_mean     0.000
_refine_diff_density_max     1.051
_refine_diff_density_min     -0.693
_refine_ls_extinction_method     none
_refine_ls_extinction_coef     ?
loop_
    _atom_type_symbol
    _atom_type_description
    _atom_type_scat_dispersion_real
    _atom_type_scat_dispersion_imag
    _atom_type_scat_source
    'C' 'C' 0.0033 0.0016
                         'International Tables Vol C Tables 4.2.6.8 and 6.1.1.4'
    'H' 'H' 0.0000 0.0000
                         'International Tables Vol C Tables 4.2.6.8 and 6.1.1.4'
    'Cl' 'Cl' 0.1484 0.1585
                         'International Tables Vol C Tables 4.2.6.8 and 6.1.1.4'
    'Mn' 'Mn' 0.3368 0.7283
                         'International Tables Vol C Tables 4.2.6.8 and 6.1.1.4'
    'N' 'N' 0.0061 0.0033
                         'International Tables Vol C Tables 4.2.6.8 and 6.1.1.4'
    'O' 'O' 0.0106 0.0060
                         'International Tables Vol C Tables 4.2.6.8 and 6.1.1.4'
_computing_data_collection     'SMART (Bruker, 2000)'
_computing_cell_refinement     'SAINT (Bruker, 2000)'
_computing_data_reduction     'SAINT (Bruker, 2000)'
_computing_structure_solution     'SHELXS97 (Sheldrick, 2008)'
_computing_structure_refinement     'SHELXL97 (Sheldrick, 2008)'
_computing_molecular_graphics
                              'ORTEP-3 (Farrugia, 1997) and PLATON (Spek, 2009)'
_computing_publication_material     'SHELXL97 (Sheldrick, 2008)'
loop_
    _atom_site_type_symbol
    _atom_site_label
    _atom_site_fract_x
    _atom_site_fract_y
    _atom_site_fract_z
    _atom_site_U_iso_or_equiv
    _atom_site_adp_type
    _atom_site_calc_flag
    _atom_site_refinement_flags
    _atom_site_occupancy
    _atom_site_symmetry_multiplicity
    _atom_site_disorder_assembly
    _atom_site_disorder_group
    Mn Mn1 0.0000 1.01984(8) 0.2500 0.0309(2) Uani d S 1 2 . .
    O O1 -0.04920(12) 1.1867(3) 0.31005(16) 0.0423(6) Uani d . 1 1 . .
    H H1A -0.0587 1.1700 0.3602 0.063 Uiso d R 1 1 . .
    H H1B -0.0409 1.2738 0.3007 0.063 Uiso d R 1 1 . .
    N N1 0.08152(12) 1.0071(3) 0.36833(18) 0.0303(6) Uani d . 1 1 . .
    N N2 0.10990(15) 0.9334(3) 0.52207(18) 0.0391(7) Uani d . 1 1 . .
    N N3 0.00248(13) 0.7724(3) 0.49924(18) 0.0380(7) Uani d . 1 1 . .
    N N4 -0.02402(13) 0.8545(3) 0.34722(17) 0.0319(6) Uani d . 1 1 . .
    C C1 0.13597(16) 1.0798(4) 0.3762(2) 0.0375(8) Uani d . 1 1 . .
    H H1 0.1446 1.1316 0.3258 0.045 Uiso calc R 1 1 . .
    C C2 0.17891(18) 1.0796(4) 0.4560(3) 0.0445(9) Uani d . 1 1 . .
    H H2 0.2177 1.1284 0.4615 0.053 Uiso calc R 1 1 . .
    C C3 0.16387(19) 1.0065(4) 0.5278(3) 0.0475(9) Uani d . 1 1 . .
    H H3 0.1928 1.0074 0.5840 0.057 Uiso calc R 1 1 . .
    C C4 0.07234(15) 0.9357(3) 0.4413(2) 0.0306(7) Uani d . 1 1 . .
    C C5 0.01357(15) 0.8495(4) 0.42920(19) 0.0305(7) Uani d . 1 1 . .
    C C6 -0.04833(19) 0.6911(4) 0.4843(3) 0.0478(9) Uani d . 1 1 . .
    H H6 -0.0573 0.6347 0.5328 0.057 Uiso calc R 1 1 . .
    C C7 -0.08852(19) 0.6844(4) 0.4026(3) 0.0507(10) Uani d . 1 1 . .
    H H7 -0.1242 0.6232 0.3931 0.061 Uiso calc R 1 1 . .
    C C8 -0.07495(17) 0.7708(4) 0.3339(3) 0.0414(8) Uani d . 1 1 . .
    H H8 -0.1023 0.7706 0.2764 0.050 Uiso calc R 1 1 . .
    Cl Cl1 0.35218(4) 0.06501(11) 0.11241(6) 0.0450(3) Uani d . 1 1 . .
    O O2 0.41653(14) 0.0994(4) 0.1248(2) 0.0629(9) Uani d . 1 1 A .
    O O3A 0.3343(3) -0.0585(8) 0.0577(5) 0.055(2) Uiso d P 0.512(12) 1 A 1
    O O4A 0.3261(3) 0.0650(8) 0.1904(4) 0.059(2) Uiso d P 0.512(12) 1 A 1
    O O5A 0.3161(3) 0.1896(8) 0.0597(6) 0.073(2) Uiso d P 0.512(12) 1 A 1
    O O3B 0.3318(4) -0.0053(11) 0.0305(7) 0.080(3) Uiso d P 0.488(12) 1 A 2
    O O4B 0.3488(5) -0.0100(12) 0.1960(7) 0.099(3) Uiso d P 0.488(12) 1 A 2
    O O5B 0.3249(5) 0.2003(12) 0.1121(9) 0.107(4) Uiso d P 0.488(12) 1 A 2
    O O6 0.29523(16) 0.4196(3) 0.2512(2) 0.0631(9) Uani d . 1 1 . .
    O O7 0.25300(16) 0.2492(4) 0.3104(2) 0.0721(10) Uani d . 1 1 . .
    N N5 0.25476(15) 0.3308(3) 0.2479(2) 0.0434(7) Uani d . 1 1 . .
    C C9 0.2066(2) 0.3224(7) 0.1673(3) 0.0796(16) Uani d . 1 1 . .
    H H9A 0.1940 0.4209 0.1464 0.119 Uiso calc R 1 1 . .
    H H9B 0.1706 0.2702 0.1808 0.119 Uiso calc R 1 1 . .
    H H9C 0.2225 0.2705 0.1201 0.119 Uiso calc R 1 1 . .
    O O8 0.0000 0.4351(4) 0.2500 0.0667(13) Uani d S 1 2 . .
    H H8A 0.0238 0.4889 0.2866 0.100 Uiso d R 1 1 . .
loop_
    _atom_site_aniso_label
    _atom_site_aniso_U_11
    _atom_site_aniso_U_22
    _atom_site_aniso_U_33
    _atom_site_aniso_U_12
    _atom_site_aniso_U_13
    _atom_site_aniso_U_23
    Mn1 0.0335(4) 0.0380(4) 0.0215(4) 0.000 0.0063(3) 0.000
    O1 0.0559(16) 0.0434(14) 0.0278(12) 0.0113(12) 0.0088(11) -0.0014(10)
    N1 0.0273(14) 0.0367(15) 0.0272(14) 0.0031(11) 0.0065(11) -0.0004(10)
    N2 0.0457(18) 0.0441(17) 0.0240(14) 0.0028(13) -0.0013(13) -0.0013(12)
    N3 0.0424(17) 0.0447(17) 0.0299(15) 0.0020(13) 0.0143(13) 0.0051(12)
    N4 0.0356(15) 0.0363(15) 0.0253(13) 0.0012(11) 0.0099(11) -0.0006(11)
    C1 0.0350(19) 0.042(2) 0.0363(18) -0.0022(14) 0.0091(15) -0.0024(14)
    C2 0.033(2) 0.049(2) 0.048(2) -0.0020(15) 0.0001(17) -0.0024(17)
    C3 0.045(2) 0.054(2) 0.038(2) -0.0024(17) -0.0055(17) -0.0064(17)
    C4 0.0337(17) 0.0338(17) 0.0261(16) 0.0058(13) 0.0101(13) -0.0031(12)
    C5 0.0358(18) 0.0358(17) 0.0219(15) 0.0020(13) 0.0106(13) -0.0016(12)
    C6 0.052(2) 0.054(2) 0.042(2) -0.0003(18) 0.0208(19) 0.0139(17)
    C7 0.049(2) 0.050(2) 0.056(2) -0.0115(18) 0.017(2) 0.0038(19)
    C8 0.038(2) 0.047(2) 0.0386(19) -0.0077(15) 0.0080(16) -0.0030(15)
    Cl1 0.0442(6) 0.0512(6) 0.0427(5) -0.0063(4) 0.0164(4) -0.0097(4)
    O2 0.0440(17) 0.075(2) 0.068(2) -0.0179(14) 0.0072(15) 0.0119(16)
    O6 0.067(2) 0.064(2) 0.064(2) -0.0197(16) 0.0253(17) -0.0072(15)
    O7 0.078(2) 0.065(2) 0.078(2) 0.0016(17) 0.0283(19) 0.0181(18)
    N5 0.0447(19) 0.0431(18) 0.0466(19) 0.0030(14) 0.0189(15) -0.0066(14)
    C9 0.052(3) 0.120(5) 0.061(3) 0.019(3) -0.004(2) -0.035(3)
    O8 0.062(3) 0.045(2) 0.085(3) 0.000 -0.004(2) 0.000
_geom_special_details
;
All e.s.d.'s (except the e.s.d. in the dihedral angle between two l.s. planes)
are estimated using the full covariance matrix. The cell e.s.d.'s are taken
into account individually in the estimation of e.s.d.'s in distances, angles
and torsion angles; correlations between e.s.d.'s in cell parameters are only
used when they are defined by crystal symmetry. An approximate (isotropic)
treatment of cell e.s.d.'s is used for estimating e.s.d.'s involving l.s.
planes.
;
loop_
    _geom_bond_atom_site_label_1
    _geom_bond_atom_site_label_2
    _geom_bond_site_symmetry_2
    _geom_bond_distance
    _geom_bond_publ_flag
    Mn1 O1 . 2.176(2) y
    Mn1 O1 2 2.176(2) ?
    Mn1 N1 2 2.258(3) ?
    Mn1 N1 . 2.258(3) y
    Mn1 N4 2 2.249(3) ?
    Mn1 N4 . 2.249(3) y
    O1 H1A . 0.8400 ?
    O1 H1B . 0.8400 ?
    N1 C4 . 1.332(4) ?
    N1 C1 . 1.351(4) ?
    N2 C4 . 1.326(4) ?
    N2 C3 . 1.348(5) ?
    N3 C6 . 1.322(5) ?
    N3 C5 . 1.337(4) ?
    N4 C8 . 1.337(4) ?
    N4 C5 . 1.341(4) ?
    C1 C2 . 1.369(5) ?
    C1 H1 . 0.9500 ?
    C2 C3 . 1.372(6) ?
    C2 H2 . 0.9500 ?
    C3 H3 . 0.9500 ?
    C4 C5 . 1.491(5) ?
    C6 C7 . 1.364(6) ?
    C6 H6 . 0.9500 ?
    C7 C8 . 1.386(5) ?
    C7 H7 . 0.9500 ?
    C8 H8 . 0.9500 ?
    Cl1 O5B . 1.380(11) ?
    Cl1 O3B . 1.387(9) ?
    Cl1 O4A . 1.410(6) ?
    Cl1 O3A . 1.413(6) ?
    Cl1 O2 . 1.420(3) ?
    Cl1 O4B . 1.454(10) ?
    Cl1 O5A . 1.521(8) ?
    O6 N5 . 1.199(4) ?
    O7 N5 . 1.213(4) ?
    N5 C9 . 1.441(5) ?
    C9 H9A . 0.9800 ?
    C9 H9B . 0.9800 ?
    C9 H9C . 0.9800 ?
    O8 H8A . 0.8400 ?
loop_
    _geom_angle_atom_site_label_1
    _geom_angle_atom_site_label_2
    _geom_angle_atom_site_label_3
    _geom_angle_site_symmetry_1
    _geom_angle_site_symmetry_3
    _geom_angle
    _geom_angle_publ_flag
    O1 Mn1 O1 . 2 90.36(14) ?
    O1 Mn1 N4 . 2 161.83(10) ?
    O1 Mn1 N4 2 2 90.14(9) ?
    O1 Mn1 N4 . . 90.14(9) ?
    O1 Mn1 N4 2 . 161.83(10) ?
    N4 Mn1 N4 2 . 94.98(13) ?
    O1 Mn1 N1 . 2 89.27(9) ?
    O1 Mn1 N1 2 2 94.93(9) ?
    N4 Mn1 N1 2 2 72.59(10) ?
    N4 Mn1 N1 . 2 103.25(10) ?
    O1 Mn1 N1 . . 94.93(9) ?
    O1 Mn1 N1 2 . 89.27(9) ?
    N4 Mn1 N1 2 . 103.25(10) ?
    N4 Mn1 N1 . . 72.59(10) ?
    N1 Mn1 N1 2 . 174.05(14) ?
    Mn1 O1 H1A . . 118.8 ?
    Mn1 O1 H1B . . 117.4 ?
    H1A O1 H1B . . 115.3 ?
    C4 N1 C1 . . 116.7(3) ?
    C4 N1 Mn1 . . 116.8(2) ?
    C1 N1 Mn1 . . 125.9(2) ?
    C4 N2 C3 . . 115.0(3) ?
    C6 N3 C5 . . 116.6(3) ?
    C8 N4 C5 . . 117.1(3) ?
    C8 N4 Mn1 . . 126.2(2) ?
    C5 N4 Mn1 . . 116.4(2) ?
    N1 C1 C2 . . 120.9(3) ?
    N1 C1 H1 . . 119.6 ?
    C2 C1 H1 . . 119.6 ?
    C1 C2 C3 . . 117.6(4) ?
    C1 C2 H2 . . 121.2 ?
    C3 C2 H2 . . 121.2 ?
    N2 C3 C2 . . 122.9(3) ?
    N2 C3 H3 . . 118.6 ?
    C2 C3 H3 . . 118.6 ?
    N2 C4 N1 . . 126.8(3) ?
    N2 C4 C5 . . 117.6(3) ?
    N1 C4 C5 . . 115.7(3) ?
    N3 C5 N4 . . 124.9(3) ?
    N3 C5 C4 . . 118.5(3) ?
    N4 C5 C4 . . 116.6(3) ?
    N3 C6 C7 . . 123.1(3) ?
    N3 C6 H6 . . 118.4 ?
    C7 C6 H6 . . 118.5 ?
    C6 C7 C8 . . 117.0(4) ?
    C6 C7 H7 . . 121.5 ?
    C8 C7 H7 . . 121.5 ?
    N4 C8 C7 . . 121.2(4) ?
    N4 C8 H8 . . 119.4 ?
    C7 C8 H8 . . 119.4 ?
    O5B Cl1 O3B . . 110.9(6) ?
    O5B Cl1 O4A . . 75.8(5) ?
    O3B Cl1 O4A . . 129.3(5) ?
    O5B Cl1 O3A . . 130.9(6) ?
    O4A Cl1 O3A . . 112.2(4) ?
    O5B Cl1 O2 . . 102.5(5) ?
    O3B Cl1 O2 . . 110.6(4) ?
    O4A Cl1 O2 . . 116.8(3) ?
    O3A Cl1 O2 . . 113.9(3) ?
    O5B Cl1 O4B . . 109.4(6) ?
    O3B Cl1 O4B . . 119.3(5) ?
    O3A Cl1 O4B . . 94.0(5) ?
    O2 Cl1 O4B . . 102.5(5) ?
    O3B Cl1 O5A . . 81.1(5) ?
    O4A Cl1 O5A . . 100.5(4) ?
    O3A Cl1 O5A . . 104.3(4) ?
    O2 Cl1 O5A . . 107.3(3) ?
    O4B Cl1 O5A . . 134.3(5) ?
    O6 N5 O7 . . 122.0(4) ?
    O6 N5 C9 . . 118.6(4) ?
    O7 N5 C9 . . 119.4(4) ?
    N5 C9 H9A . . 109.5 ?
    N5 C9 H9B . . 109.5 ?
    H9A C9 H9B . . 109.5 ?
    N5 C9 H9C . . 109.5 ?
    H9A C9 H9C . . 109.5 ?
    H9B C9 H9C . . 109.5 ?
loop_
    _geom_torsion_atom_site_label_1
    _geom_torsion_atom_site_label_2
    _geom_torsion_atom_site_label_3
    _geom_torsion_atom_site_label_4
    _geom_torsion_site_symmetry_1
    _geom_torsion_site_symmetry_2
    _geom_torsion_site_symmetry_3
    _geom_torsion_site_symmetry_4
    _geom_torsion
    _geom_torsion_publ_flag
    O1 Mn1 N1 C4 . . . . 76.5(2) ?
    O1 Mn1 N1 C4 2 . . . 166.8(2) ?
    N4 Mn1 N1 C4 2 . . . -103.2(2) ?
    N4 Mn1 N1 C4 . . . . -12.1(2) ?
    O1 Mn1 N1 C1 . . . . -94.8(3) ?
    O1 Mn1 N1 C1 2 . . . -4.5(3) ?
    N4 Mn1 N1 C1 2 . . . 85.5(3) ?
    N4 Mn1 N1 C1 . . . . 176.6(3) ?
    O1 Mn1 N4 C8 . . . . 89.8(3) ?
    O1 Mn1 N4 C8 2 . . . -178.6(3) ?
    N4 Mn1 N4 C8 2 . . . -72.7(3) ?
    N1 Mn1 N4 C8 2 . . . 0.6(3) ?
    N1 Mn1 N4 C8 . . . . -175.0(3) ?
    O1 Mn1 N4 C5 . . . . -83.7(2) ?
    O1 Mn1 N4 C5 2 . . . 7.9(5) ?
    N4 Mn1 N4 C5 2 . . . 113.8(2) ?
    N1 Mn1 N4 C5 2 . . . -173.0(2) ?
    N1 Mn1 N4 C5 . . . . 11.4(2) ?
    C4 N1 C1 C2 . . . . -0.4(5) ?
    Mn1 N1 C1 C2 . . . . 170.9(3) ?
    N1 C1 C2 C3 . . . . -1.7(6) ?
    C4 N2 C3 C2 . . . . 0.7(5) ?
    C1 C2 C3 N2 . . . . 1.5(6) ?
    C3 N2 C4 N1 . . . . -3.2(5) ?
    C3 N2 C4 C5 . . . . 176.5(3) ?
    C1 N1 C4 N2 . . . . 3.0(5) ?
    Mn1 N1 C4 N2 . . . . -169.1(3) ?
    C1 N1 C4 C5 . . . . -176.6(3) ?
    Mn1 N1 C4 C5 . . . . 11.2(3) ?
    C6 N3 C5 N4 . . . . 2.8(5) ?
    C6 N3 C5 C4 . . . . -176.3(3) ?
    C8 N4 C5 N3 . . . . -3.1(5) ?
    Mn1 N4 C5 N3 . . . . 171.0(2) ?
    C8 N4 C5 C4 . . . . 176.0(3) ?
    Mn1 N4 C5 C4 . . . . -9.8(3) ?
    N2 C4 C5 N3 . . . . -1.5(4) ?
    N1 C4 C5 N3 . . . . 178.2(3) ?
    N2 C4 C5 N4 . . . . 179.4(3) ?
    N1 C4 C5 N4 . . . . -0.9(4) ?
    C5 N3 C6 C7 . . . . -0.3(6) ?
    N3 C6 C7 C8 . . . . -1.6(6) ?
    C5 N4 C8 C7 . . . . 0.9(5) ?
    Mn1 N4 C8 C7 . . . . -172.6(3) ?
    C6 C7 C8 N4 . . . . 1.3(6) ?
loop_
    _geom_hbond_atom_site_label_D
    _geom_hbond_atom_site_label_H
    _geom_hbond_atom_site_label_A
    _geom_hbond_site_symmetry_A
    _geom_hbond_distance_DH
    _geom_hbond_distance_HA
    _geom_hbond_distance_DA
    _geom_hbond_angle_DHA
    O1 H1A N2 5_576 0.84 2.48 3.286(4) 161.6
    O1 H1A N3 5_576 0.84 2.29 2.879(4) 127.6
    O1 H1B O8 1_565 0.84 1.97 2.757(4) 156.4
    O8 H8A O2 4 0.84 1.95 2.792(4) 175.2
    C3 H3 O6 7_566 0.95 2.54 3.346(5) 142.7
    C6 H6 O3A 8_456 0.95 2.58 3.239(7) 127.0
    C8 H8 O6 3_455 0.95 2.59 3.175(5) 120.0
    C9 H9C O5A . 0.98 2.52 3.388(9) 147.5
