# Supplementary material for: cis-Diaqua­bis­(2,2′-bipyrimidine-κ2 N 1,N 1′)manganese(II) bis­(perchlorate) nitro­methane disolvate monohydrate
Source: Acta Crystallogr Sect E Struct Rep Online. 2011 Nov 5;67(Pt 12):m1679–80. doi: 10.1107/S1600536811045612 (PMC3238608; doi:10.1107/S1600536811045612)
Supplement: Supplementary file 2 [file e-67-m1679-Isup2.hkl]

# 
# h,k,l, Fc-squared, Fo-squared, sigma(Fo-squared) and status flag 
# 
data_I
_shelx_title ' [Mn(bpym)2(H2O)2](ClO4)2.2CH3NO2.H2O' 
_shelx_refln_list_code          4 
_shelx_F_calc_maximum      427.39 
_exptl_crystal_F_000      1524.00 
_reflns_d_resolution_high  0.7501 
 
loop_ 
 _symmetry_equiv_pos_as_xyz 
 'x, y, z' 
 '-x, y, -z+1/2' 
 'x+1/2, y+1/2, z' 
 '-x+1/2, y+1/2, -z+1/2' 
 '-x, -y, -z' 
 'x, -y, z-1/2' 
 '-x+1/2, -y+1/2, -z' 
 'x+1/2, -y+1/2, z-1/2' 
 
_cell_length_a    21.9135 
_cell_length_b     9.1956 
_cell_length_c    15.1057 
_cell_angle_alpha  90.000 
_cell_angle_beta  101.756 
_cell_angle_gamma  90.000 
 
_shelx_F_squared_multiplier     1.000 
 
loop_ 
 _refln_index_h 
 _refln_index_k 
 _refln_index_l 
 _refln_F_squared_calc 
 _refln_F_squared_meas 
 _refln_F_squared_sigma 
 _refln_observed_status 
   2   0   0    12069.50    12424.16   1028.43 o 
   4   0   0     1661.74     1269.06     40.85 o 
   6   0   0    33054.83    33239.23    875.10 o 
   8   0   0      403.45      560.79     49.40 o 
  10   0   0       56.82       97.47     30.13 o 
  12   0   0    41505.64    41264.38   1196.33 o 
  14   0   0     8961.28     9452.07    293.59 o 
  16   0   0     1253.71     1250.52    102.22 o 
  18   0   0       32.20       53.64     41.48 o 
  20   0   0     2433.88     2632.19    170.04 o 
  22   0   0      367.89      403.74     85.75 o 
  24   0   0     1004.26     1013.09    142.20 o 
  26   0   0      373.51      595.45    162.19 o 
  28   0   0      669.61      745.27    195.88 o 
   1   1   0    18524.64    18475.87    237.08 o 
   3   1   0    40894.98    45209.33    457.97 o 
   5   1   0     4166.25     4779.90     68.89 o 
   7   1   0     2837.48     2545.86     58.37 o 
   9   1   0    21940.58    22037.92    313.11 o 
  11   1   0     5523.70     6298.48    121.84 o 
  13   1   0      189.70      132.89     20.63 o 
  15   1   0     2820.05     2627.41    101.87 o 
  17   1   0     4362.56     4638.56    148.18 o 
  19   1   0        3.04       11.68     24.53 o 
  21   1   0       63.92       81.55     38.80 o 
  23   1   0      506.35      542.28     82.89 o 
  25   1   0      318.44      382.18     75.54 o 
  27   1   0       12.45       22.08     56.05 o 
   0   2   0    22729.56    25953.41    476.28 o 
   2   2   0        8.50        5.21      6.62 o 
   4   2   0    44700.41    47801.09    538.16 o 
   6   2   0    45719.93    47210.35    539.07 o 
   8   2   0     1057.24      908.28     33.44 o 
  10   2   0     1842.35     1837.85     48.85 o 
  12   2   0     5903.00     5610.42    178.91 o 
  14   2   0     9211.33     9936.21    175.91 o 
  16   2   0      226.83      242.47     32.19 o 
  18   2   0      570.77      537.41     70.89 o 
  20   2   0       85.34      175.70     50.60 o 
  22   2   0      190.06      206.72     56.80 o 
  24   2   0       34.91       17.77     42.79 o 
  26   2   0      471.54      527.11     94.30 o 
  28   2   0      300.09      373.73     86.75 o 
   1   3   0      912.45     1280.67     40.97 o 
   5   3   0      805.93      823.89     31.31 o 
   7   3   0     5917.17     6860.04    114.98 o 
   9   3   0     2831.28     2273.80     60.21 o 
  11   3   0    10394.75    11666.24    181.29 o 
  13   3   0      583.94      545.76     33.51 o 
  15   3   0     1095.64     1191.42     68.49 o 
  17   3   0      275.27      387.42     48.03 o 
  19   3   0      405.10      270.59     62.60 o 
  21   3   0       96.93       91.56     47.17 o 
  23   3   0     1419.21     1397.12    116.67 o 
  25   3   0      704.78      853.79    111.41 o 
  27   3   0      109.77      137.10     66.26 o 
   0   4   0     8032.50     5401.83    154.97 o 
   2   4   0      905.17     1399.03     49.36 o 
   4   4   0     1620.14     1927.88     45.03 o 
   8   4   0     1592.74     1615.12     53.18 o 
  10   4   0      204.92      144.00     20.84 o 
  12   4   0     7687.58     9664.75    169.02 o 
  14   4   0     1392.53     1347.92     57.21 o 
  16   4   0     1289.98     1133.35     68.55 o 
  18   4   0     1342.29     1546.50     93.94 o 
  20   4   0      458.62      442.67    123.81 o 
  22   4   0      344.32      363.96     73.07 o 
  24   4   0      848.33      972.71    109.46 o 
  26   4   0      594.55      704.84    131.48 o 
   1   5   0     6295.32     7699.08    150.80 o 
   3   5   0    10244.07     9009.12    169.39 o 
   5   5   0        9.74       51.54     11.52 o 
   7   5   0     2499.46     2907.82     76.14 o 
   9   5   0      361.89      378.99     31.42 o 
  11   5   0     1349.38     1434.24     57.40 o 
  13   5   0     8157.97     8839.03    168.42 o 
  15   5   0      389.70      528.77     50.75 o 
  17   5   0      111.96      130.02     31.34 o 
  19   5   0      435.82      478.84     55.86 o 
  21   5   0      289.81      491.90    110.32 o 
  23   5   0      185.18       62.93     71.77 o 
  25   5   0      783.93      983.03    184.46 o 
   0   6   0      210.69      211.54     41.87 o 
   2   6   0     4735.77     5053.20    123.37 o 
   4   6   0     6297.77     7857.90    165.21 o 
   6   6   0       27.21       -3.94     10.95 o 
   8   6   0        5.63       10.28     13.16 o 
  10   6   0      488.92      726.22     44.67 o 
  12   6   0      197.83      166.83     33.80 o 
  14   6   0      247.92      316.70     42.96 o 
  16   6   0       25.85       76.04     41.30 o 
  18   6   0      267.10      307.55     55.26 o 
  20   6   0       19.20       47.50     32.49 o 
  22   6   0       57.42       96.94     47.34 o 
  24   6   0      391.18      203.09    232.24 o 
   1   7   0     2581.57     2703.57     93.01 o 
   3   7   0      178.10       96.59     24.83 o 
   5   7   0     1826.04     1752.21     56.42 o 
   7   7   0     4145.04     5169.93    119.74 o 
   9   7   0       52.44       63.42     21.55 o 
  11   7   0      170.73      227.24     37.08 o 
  13   7   0     2194.83     2537.20    120.89 o 
  15   7   0       29.84       20.51     29.19 o 
  17   7   0      205.58      119.32     45.79 o 
  19   7   0       91.04      226.94     89.09 o 
  21   7   0      177.22       67.01     54.44 o 
  23   7   0       16.45        1.71     64.15 o 
   0   8   0     2517.45     2708.35    144.24 o 
   2   8   0      528.17      625.98     54.01 o 
   4   8   0     2268.63     2439.81    123.90 o 
   6   8   0       12.72        9.25     23.79 o 
   8   8   0      447.16      472.02     64.19 o 
  10   8   0     1309.79     1462.30    119.23 o 
  12   8   0      671.05      640.11     70.97 o 
  14   8   0        0.14       -0.80     32.99 o 
  16   8   0       61.95       88.32     85.85 o 
  18   8   0       30.30      -11.96     37.05 o 
  20   8   0      138.68      129.12    110.41 o 
   1   9   0      593.43      525.95     94.29 o 
   3   9   0       98.79       50.23     34.47 o 
   5   9   0      234.95      132.73     41.46 o 
   7   9   0      899.20      880.94     79.00 o 
   9   9   0       18.03       23.68     32.44 o 
  11   9   0      158.00       98.29     39.88 o 
  13   9   0      915.42      829.33     97.99 o 
  15   9   0      171.43      193.18     63.05 o 
  17   9   0       41.46       -8.99     35.70 o 
  19   9   0       69.82       32.12     51.71 o 
   0  10   0       36.43       58.06     73.86 o 
   2  10   0       14.25       -7.75     49.18 o 
   4  10   0       38.39       62.15     58.35 o 
   6  10   0       47.91       -2.57     49.82 o 
   8  10   0      453.08      332.82    104.13 o 
  10  10   0       83.19       37.11     40.11 o 
  12  10   0        0.68        6.01     29.71 o 
  14  10   0       12.10        3.35     35.67 o 
  16  10   0        0.32      -38.42     44.02 o 
   1  11   0       11.84       27.82     58.21 o 
   3  11   0      228.59      195.52    140.68 o 
   5  11   0        0.03      -21.62     55.59 o 
   7  11   0        8.70        5.66     43.04 o 
   9  11   0       47.53      -49.02     49.02 o 
  11  11   0       57.33      -47.78     47.78 o 
   0  12   0      482.14      631.62    170.76 o 
   2  12   0       24.25       -0.33     68.58 o 
   4  12   0        0.96      -58.19     58.19 o 
 -27   1   1       33.48       63.91     54.88 o 
 -25   1   1       19.41       58.99     38.15 o 
 -23   1   1      127.40      125.18     41.18 o 
 -21   1   1      105.43      121.22     36.36 o 
 -19   1   1      861.24      758.83     65.51 o 
 -17   1   1      424.23      389.66     57.20 o 
 -15   1   1        0.85       -0.28     12.03 o 
 -13   1   1     1564.25     1918.84     62.17 o 
 -11   1   1     3474.18     4659.02    116.70 o 
  -9   1   1       55.00       89.10     10.83 o 
  -7   1   1       43.37       24.94      5.83 o 
  -5   1   1     8660.01     7602.49    105.99 o 
  -3   1   1     3346.15     2837.57     44.63 o 
  -1   1   1     9603.31     8523.89    116.73 o 
   1   1   1     1239.44     1276.07     29.59 o 
   3   1   1     1344.73      932.34     27.47 o 
   5   1   1      741.81      518.58     26.01 o 
   7   1   1     2632.95     3191.09     97.95 o 
   9   1   1      498.75      466.55     28.68 o 
  11   1   1      537.83      586.50     34.46 o 
  13   1   1     1691.21     1523.21     72.02 o 
  15   1   1     1373.75     1306.31     72.24 o 
  17   1   1      731.58      801.91     65.84 o 
  19   1   1     1345.29     1645.83    112.94 o 
  21   1   1      731.29      879.61     90.82 o 
  23   1   1      495.23      558.29     88.08 o 
  25   1   1       29.78       48.82     48.79 o 
  27   1   1       19.75       28.34     68.50 o 
 -28   2   1        4.56        3.80     52.99 o 
 -26   2   1       16.06       -5.27     47.69 o 
 -24   2   1        6.33       55.63     46.54 o 
 -22   2   1     1195.82     1308.78     89.51 o 
 -20   2   1      222.45      216.42     44.67 o 
 -18   2   1        3.08       10.95     22.52 o 
 -16   2   1      687.74      675.58     44.05 o 
 -14   2   1     1509.14     1322.04     42.29 o 
 -12   2   1       51.97       77.64     12.59 o 
 -10   2   1     4966.85     5228.41     93.66 o 
  -6   2   1        1.18        3.48      5.36 o 
  -4   2   1   114852.41   112239.77   1245.58 o 
  -2   2   1    14754.11    13157.35    184.78 o 
   0   2   1     1141.61      806.28     27.37 o 
   2   2   1      113.50       58.22      8.87 o 
   8   2   1     3723.04     4167.15     82.81 o 
  10   2   1     1228.45      891.54     37.63 o 
  12   2   1     1698.39     1553.44     53.58 o 
  14   2   1        3.23        4.76     12.81 o 
  16   2   1     1304.87     1233.69     70.77 o 
  18   2   1      310.07      191.87     50.49 o 
  20   2   1     1477.93     1524.71    112.25 o 
  22   2   1     1277.86     1323.36    110.00 o 
  24   2   1        7.46      -28.72     40.41 o 
  26   2   1      431.52      533.46     94.85 o 
 -27   3   1       17.34       19.09     51.54 o 
 -25   3   1      591.44      616.36     93.74 o 
 -23   3   1      578.38      696.00     89.36 o 
 -21   3   1      230.66      255.71     61.17 o 
 -19   3   1      299.72      321.56     65.70 o 
 -17   3   1     2543.18     2497.40    105.06 o 
 -15   3   1      762.11      681.16     59.95 o 
 -13   3   1      835.17      997.77     43.09 o 
 -11   3   1     6798.31     6266.95    116.63 o 
  -7   3   1    15122.77    18523.03    309.91 o 
  -3   3   1      609.80      528.57     25.65 o 
  -1   3   1     3215.87     3058.79     67.89 o 
   1   3   1     1155.39     1462.81     59.29 o 
   3   3   1    32245.70    30521.21    362.54 o 
   5   3   1      718.46      562.40     26.78 o 
   7   3   1     1324.40      857.62     37.61 o 
   9   3   1     2733.70     1924.53     64.80 o 
  11   3   1       27.79       19.79     11.82 o 
  13   3   1        0.13       -1.78     13.02 o 
  15   3   1     2287.54     2219.05     80.05 o 
  17   3   1     2434.96     2479.51    133.73 o 
  19   3   1      400.52      492.32     55.55 o 
  21   3   1      561.47      653.24    116.46 o 
  23   3   1      178.34      312.06     95.33 o 
  25   3   1      181.13      183.42     66.01 o 
  27   3   1       47.10       70.12     58.97 o 
 -26   4   1       66.62      124.58     71.83 o 
 -24   4   1      278.72      241.28     78.13 o 
 -22   4   1      399.01      581.34    103.95 o 
 -20   4   1      198.86      102.07     49.50 o 
 -18   4   1     1812.68     1821.50     89.78 o 
 -16   4   1      720.82      763.17     58.75 o 
 -14   4   1     1657.03     1825.28     79.14 o 
 -12   4   1       19.07       49.25     16.17 o 
 -10   4   1      200.63      195.82     22.49 o 
  -8   4   1    21707.19    23088.18    303.14 o 
  -6   4   1      691.35      930.78     37.15 o 
  -4   4   1      129.61      135.95     15.44 o 
  -2   4   1     1185.95     1143.71     43.54 o 
   0   4   1     5578.90     4968.27    104.43 o 
   2   4   1     5355.48     5095.60    108.41 o 
   4   4   1      941.91      837.88     30.34 o 
   6   4   1     2302.91     1984.53     57.10 o 
   8   4   1      362.00      278.08     26.12 o 
  10   4   1      637.79      574.08     33.91 o 
  12   4   1     7794.38     8460.22    175.22 o 
  14   4   1      233.47      290.37     32.30 o 
  16   4   1      342.27      378.65     48.51 o 
  18   4   1        1.37        6.59     26.36 o 
  20   4   1     1002.84     1045.18     96.45 o 
  22   4   1      224.27      326.18     73.46 o 
  24   4   1      495.77      723.73    178.75 o 
  26   4   1        3.55       76.71     57.52 o 
 -25   5   1      651.03      176.57    271.93 o 
 -23   5   1      205.45      468.48    136.49 o 
 -21   5   1        1.56      -23.14     41.30 o 
 -19   5   1      130.04      143.15     40.05 o 
 -17   5   1     1026.63     1265.78     75.45 o 
 -15   5   1      471.33      354.69     63.09 o 
 -13   5   1      498.11      335.45     34.84 o 
 -11   5   1     2887.11     3438.34     89.09 o 
  -9   5   1     1815.70     1521.72     54.48 o 
  -7   5   1     5049.17     5022.64    103.67 o 
  -5   5   1     3843.75     3771.00     80.21 o 
  -3   5   1     1794.45     1623.58     63.93 o 
  -1   5   1      342.88      475.36     33.15 o 
   1   5   1     2065.51     2009.92     67.56 o 
   3   5   1    20982.20    24599.15    320.36 o 
   5   5   1      883.72      939.56     35.29 o 
   7   5   1     1630.89     1430.96     52.96 o 
   9   5   1     5974.33     7078.95    137.87 o 
  11   5   1     2112.90     2033.02     69.77 o 
  13   5   1      238.62      389.59     36.06 o 
  17   5   1      457.83      439.51     55.26 o 
  19   5   1      206.93      161.33     42.57 o 
  21   5   1      265.31      263.96     63.71 o 
  23   5   1      140.49       77.34     82.05 o 
  25   5   1      129.82       97.54     80.71 o 
 -24   6   1        3.42       11.50     49.89 o 
 -22   6   1      483.59      624.39    154.19 o 
 -20   6   1      171.89      202.76     50.31 o 
 -18   6   1       62.53       63.49     36.23 o 
 -16   6   1      571.37      449.02     59.70 o 
 -14   6   1      129.53      178.13     40.47 o 
 -12   6   1       25.39       46.90     18.29 o 
 -10   6   1        8.54        5.80     14.88 o 
  -8   6   1     2308.52     2874.00     80.81 o 
  -6   6   1     1531.76     1277.64     42.68 o 
  -4   6   1      652.68      678.77     42.95 o 
  -2   6   1     1393.44     1407.67     60.14 o 
   0   6   1     3538.83     4035.60    170.82 o 
   2   6   1     1380.20     1457.73     62.79 o 
   4   6   1     4399.97     4214.54     96.82 o 
   6   6   1     4867.20     5942.91    154.74 o 
   8   6   1       43.97       54.63     16.32 o 
  10   6   1        1.18       13.95     15.14 o 
  12   6   1      518.67      662.04     45.58 o 
  14   6   1       57.94       88.58     27.37 o 
  16   6   1       73.78       59.03     38.03 o 
  18   6   1       48.86      161.39     57.65 o 
  20   6   1      467.81      472.19     72.86 o 
  22   6   1       35.27       47.32     47.97 o 
  24   6   1        5.10        0.19     60.92 o 
 -23   7   1       53.52       55.21     65.48 o 
 -21   7   1       10.06      -28.55     46.83 o 
 -19   7   1      218.04      277.67     56.22 o 
 -17   7   1       14.23      -17.32     27.60 o 
 -15   7   1      784.66      732.28     71.72 o 
 -13   7   1      570.01      518.90     67.24 o 
 -11   7   1      476.37      552.60     50.23 o 
  -9   7   1       12.45       -9.95     18.23 o 
  -7   7   1       24.04       45.36     20.34 o 
  -5   7   1     1104.27     1456.92     54.92 o 
  -3   7   1     2850.28     3254.85    146.39 o 
  -1   7   1      892.74      763.66     71.96 o 
   1   7   1     3039.99     2923.08     97.15 o 
   3   7   1      741.24      847.30     48.77 o 
   5   7   1      234.25      207.07     29.08 o 
   7   7   1        6.48       -6.28     14.45 o 
   9   7   1      806.53      989.60     61.00 o 
  11   7   1      652.02      789.77     58.07 o 
  13   7   1       13.58       -7.18     23.90 o 
  15   7   1      200.41      232.39     61.23 o 
  17   7   1      572.40      700.21     88.38 o 
  19   7   1      436.65      424.10     81.65 o 
  21   7   1      106.16       82.56     46.07 o 
  23   7   1      174.05       -5.71     73.67 o 
 -20   8   1      176.72       74.15    101.18 o 
 -18   8   1       81.62       80.63     46.96 o 
 -16   8   1      120.37      187.86     55.78 o 
 -14   8   1      410.84      420.48     96.80 o 
 -12   8   1      197.54      173.95     89.66 o 
 -10   8   1     1647.99     1785.05    161.22 o 
  -8   8   1        7.45      -14.00     24.58 o 
  -6   8   1      199.67      250.43     47.78 o 
  -4   8   1      416.17      365.54     57.31 o 
  -2   8   1       94.77       87.43     35.92 o 
   0   8   1       42.76       27.96     23.51 o 
   2   8   1     1473.81     1479.52     76.01 o 
   4   8   1       65.09       27.87     23.40 o 
   6   8   1       97.18      115.82     24.80 o 
   8   8   1       20.61       50.90     31.12 o 
  10   8   1      366.39      340.13     57.04 o 
  12   8   1       72.74       86.34     35.18 o 
  14   8   1      791.83      862.52     96.90 o 
  16   8   1      474.13      409.95     84.02 o 
  18   8   1      446.27      540.95     95.78 o 
  20   8   1       70.74      137.06     58.04 o 
 -19   9   1      143.63      162.72     76.24 o 
 -17   9   1        1.07       30.56     39.87 o 
 -15   9   1      399.32      412.64     85.77 o 
 -13   9   1      496.75      557.15     86.33 o 
 -11   9   1      165.83      232.75     51.17 o 
  -9   9   1      202.78      216.44     50.90 o 
  -7   9   1       89.30       29.12     30.55 o 
  -5   9   1      124.09      133.71     41.74 o 
  -3   9   1       12.24        1.01     51.70 o 
  -1   9   1      542.59      553.86     71.01 o 
   1   9   1        1.38      -36.88     36.88 o 
   3   9   1       73.73       50.78     46.51 o 
   5   9   1      190.45      150.15     61.14 o 
   7   9   1      116.13       75.55     33.73 o 
   9   9   1      145.90      144.46     43.12 o 
  11   9   1     1042.23     1252.16     97.29 o 
  13   9   1      518.48      451.04     85.35 o 
  15   9   1       35.86       49.39     39.41 o 
  17   9   1       28.67        2.72     43.55 o 
  19   9   1      197.60      216.78     75.62 o 
 -16  10   1      104.39      114.87     59.32 o 
 -14  10   1       37.62       40.69     58.35 o 
 -12  10   1      357.68       55.10    182.65 o 
 -10  10   1      404.69      236.13    121.26 o 
  -8  10   1        4.49      -29.51     29.51 o 
  -6  10   1      180.08      196.20     69.63 o 
  -4  10   1     3564.44     3761.06    213.34 o 
  -2  10   1       59.31       27.12     48.81 o 
   0  10   1       15.87       76.07     53.21 o 
   2  10   1       75.33      104.84     60.27 o 
   4  10   1       95.56      147.02     64.23 o 
   6  10   1        6.81        6.22     48.16 o 
   8  10   1     1323.12     1592.19    202.36 o 
  10  10   1      922.82     1258.11    193.41 o 
  12  10   1       79.22       11.99     39.98 o 
  14  10   1       33.88       59.43     42.43 o 
  16  10   1      302.29      337.49     84.32 o 
 -11  11   1        2.30      -47.59     47.59 o 
  -9  11   1       80.05       21.06     45.59 o 
  -7  11   1      107.28       -8.75    115.74 o 
  -5  11   1      137.25       69.94     65.46 o 
  -3  11   1      481.11      557.13    109.07 o 
  -1  11   1      974.84     1281.06    140.58 o 
   1  11   1      171.37      173.41     74.91 o 
   3  11   1       16.55      -17.49     53.14 o 
   5  11   1      352.74      369.75    100.99 o 
   7  11   1      209.77      184.64    119.26 o 
   9  11   1       12.02       -4.25     43.68 o 
  11  11   1       79.11       29.51     48.35 o 
  -4  12   1      487.04      581.48    126.43 o 
  -2  12   1      476.55      471.78    112.58 o 
   0  12   1      339.01      355.69    102.12 o 
   2  12   1      744.56      775.46    138.82 o 
   4  12   1      238.57      375.31    105.91 o 
 -28   0   2      762.51     1079.99    186.27 o 
 -26   0   2       34.11       59.21     56.05 o 
 -24   0   2     1176.19     1086.22    122.52 o 
 -22   0   2      355.65      446.40    109.36 o 
 -20   0   2      353.41      417.49     80.86 o 
 -18   0   2      142.86      145.29     51.68 o 
 -16   0   2    11265.12    13294.83    372.53 o 
 -14   0   2    12136.61    11370.44    318.60 o 
 -12   0   2     3681.05     4537.31    166.33 o 
 -10   0   2     5081.93     4692.76    103.17 o 
  -8   0   2    46083.85    46753.96    688.77 o 
  -6   0   2    50162.47    54614.83    789.59 o 
  -4   0   2    14212.13    15594.48    239.97 o 
  -2   0   2    34606.40    36136.75    938.68 o 
   2   0   2    61333.22    68131.77   1747.91 o 
   4   0   2   147874.64   152242.03   3853.32 o 
   8   0   2      130.27      128.42     28.96 o 
  10   0   2    11574.13    11742.85    492.85 o 
  12   0   2     4905.02     5376.27    503.41 o 
  14   0   2       17.43      -13.83     21.58 o 
  16   0   2       97.60       80.61     44.16 o 
  18   0   2      211.10      241.38    110.41 o 
  20   0   2     3859.04     3895.39    331.04 o 
  22   0   2        0.94      -42.45     62.82 o 
  24   0   2      302.97      441.45    152.29 o 
  26   0   2      225.59      164.28    125.07 o 
 -27   1   2       35.02       24.60     33.71 o 
 -25   1   2     1514.02     1908.65    191.97 o 
 -23   1   2      114.30      119.01     39.67 o 
 -21   1   2      138.61      131.70     38.49 o 
 -19   1   2     2796.96     3106.97    121.99 o 
 -17   1   2     1542.03     1401.34     79.38 o 
 -15   1   2      369.90      422.89     32.20 o 
 -13   1   2      539.65      518.96     31.49 o 
 -11   1   2     2868.82     2103.49     59.45 o 
  -9   1   2     1857.51     1819.94     53.92 o 
  -7   1   2     6190.80     6772.45    106.80 o 
  -5   1   2    49391.62    54819.54    559.45 o 
  -3   1   2     3699.82     3863.20     57.23 o 
  -1   1   2     5143.30     6520.25     96.93 o 
   1   1   2    15583.59    17676.97    654.47 o 
   3   1   2    11876.19    13643.31    231.67 o 
   5   1   2      502.56      467.83     26.23 o 
   7   1   2     7243.74     7000.36    212.84 o 
   9   1   2    12108.37    12716.49    388.41 o 
  11   1   2     1976.49     1639.43     83.56 o 
  13   1   2     2079.95     1989.67    124.33 o 
  15   1   2     4085.67     4175.59    160.33 o 
  17   1   2      671.25      537.67     72.39 o 
  19   1   2       39.95      -20.97     34.41 o 
  21   1   2     2962.15     3177.67    183.39 o 
  23   1   2      492.65      497.70    123.07 o 
  25   1   2        0.89        5.42     59.05 o 
  27   1   2       20.21       30.90     66.45 o 
 -28   2   2      296.48      364.61     82.80 o 
 -26   2   2      146.56      342.51     75.23 o 
 -24   2   2      163.58      112.09     43.82 o 
 -22   2   2     1810.17     2218.39    112.46 o 
 -20   2   2      161.05       85.47     33.62 o 
 -18   2   2      604.50      591.69     56.61 o 
 -16   2   2     8898.29     9920.31    183.79 o 
 -14   2   2    17314.31    18210.10    273.15 o 
 -12   2   2     3048.16     2875.20     79.45 o 
 -10   2   2    10582.76    10307.10    249.73 o 
  -8   2   2     9640.10     9696.38    138.13 o 
  -6   2   2    25847.93    29152.29    365.73 o 
  -4   2   2    48539.98    50272.98    564.22 o 
  -2   2   2   182659.64   181875.25   2364.19 o 
   0   2   2      149.69      134.50     14.06 o 
   2   2   2     1871.80     2077.32     43.31 o 
   4   2   2     5287.09     5521.59     80.54 o 
   6   2   2    21657.99    21766.65    276.50 o 
   8   2   2     4306.07     5190.08    102.84 o 
  10   2   2    28095.05    30006.13    392.03 o 
  12   2   2     8312.91     8456.41    151.68 o 
  14   2   2     2512.65     2745.84     80.30 o 
  16   2   2       64.73       66.85     21.01 o 
  18   2   2     1945.88     2240.72    179.39 o 
  20   2   2     3001.28     3375.07    267.79 o 
  22   2   2     1912.66     1985.69    133.68 o 
  24   2   2      490.02      469.18    110.02 o 
  26   2   2      304.47      356.67    106.38 o 
 -27   3   2      257.58      338.53    101.91 o 
 -25   3   2       28.83       -8.82     39.46 o 
 -23   3   2       82.60       90.26     46.49 o 
 -21   3   2       87.96       20.85     35.55 o 
 -19   3   2     1159.93     1175.38     78.04 o 
 -17   3   2     1071.37     1172.17     59.65 o 
 -15   3   2     1585.18     1417.25     62.69 o 
 -13   3   2     4845.43     5246.53     95.17 o 
 -11   3   2     4908.80     5758.38    117.11 o 
  -9   3   2     4957.12     5406.49     91.28 o 
  -7   3   2    10157.82    11668.74    158.60 o 
  -5   3   2    36212.42    39360.20    574.93 o 
  -3   3   2    19025.16    20897.28    341.01 o 
  -1   3   2     2484.49     2296.15     74.24 o 
   1   3   2      330.37      238.33     19.76 o 
   3   3   2      319.07      260.39     17.42 o 
   5   3   2       80.88       59.70     10.78 o 
   7   3   2     5521.46     6143.50    111.70 o 
   9   3   2    18044.49    20093.01    275.48 o 
  11   3   2     4677.06     4630.19    102.78 o 
  13   3   2     1425.41     1486.67     57.89 o 
  15   3   2     4010.33     4594.39    151.99 o 
  17   3   2       12.04       45.66     25.07 o 
  19   3   2      419.44      357.08     51.27 o 
  21   3   2     1097.20     1166.04    107.29 o 
  23   3   2      695.18      869.57    100.68 o 
  25   3   2      134.94      214.11     70.97 o 
 -26   4   2       63.61      100.02     67.29 o 
 -24   4   2        4.47       61.50     56.32 o 
 -22   4   2       86.98       92.82     56.80 o 
 -20   4   2      115.27      256.26     59.67 o 
 -18   4   2       47.07       55.84     27.62 o 
 -16   4   2      860.16      697.88     62.43 o 
 -14   4   2      716.58     1071.43     61.28 o 
 -12   4   2     1829.04     1703.51     57.00 o 
 -10   4   2     1146.73     1094.69     43.44 o 
  -8   4   2     3833.18     3908.89     83.89 o 
  -6   4   2       24.85        6.21      9.93 o 
  -4   4   2     2280.03     2922.36     56.75 o 
  -2   4   2     1851.88     1130.01     42.75 o 
   0   4   2     1359.61     1358.04     48.60 o 
   2   4   2     4562.95     5479.90     95.10 o 
   4   4   2     1280.27     1290.69     38.07 o 
   6   4   2      198.06      275.68     20.59 o 
   8   4   2     1616.49     1523.52     52.75 o 
  10   4   2      234.91      258.56     28.12 o 
  12   4   2      306.97      308.23     31.47 o 
  14   4   2      780.37      582.03     40.68 o 
  16   4   2      604.49      612.12     54.18 o 
  18   4   2      185.33      191.70     40.58 o 
  20   4   2      155.08      227.35     55.31 o 
  22   4   2      461.03      521.18     86.19 o 
  24   4   2       60.06       66.05     45.89 o 
  26   4   2      134.16       90.10     89.86 o 
 -25   5   2        9.23      101.59     62.13 o 
 -23   5   2      153.72       23.31     57.11 o 
 -21   5   2      474.33      640.18    110.46 o 
 -19   5   2      207.37      200.87     44.58 o 
 -17   5   2     1629.07     2098.00    110.15 o 
 -15   5   2     2825.76     2875.25    115.62 o 
 -13   5   2      699.34      596.77     39.11 o 
 -11   5   2      414.63      387.53     31.77 o 
  -9   5   2      391.75      330.16     28.31 o 
  -7   5   2     1387.32     1538.17     50.94 o 
  -3   5   2     9063.26     9703.71    175.35 o 
  -1   5   2     7081.62     8762.77    165.20 o 
   1   5   2     4961.53     4293.24    105.43 o 
   3   5   2      747.55      692.79     33.15 o 
   5   5   2       18.80       15.21      9.74 o 
   7   5   2     1752.32     1842.87     60.66 o 
   9   5   2      998.32     1076.49     49.18 o 
  11   5   2     1243.37     1099.26     51.99 o 
  13   5   2       28.05       17.46     16.56 o 
  15   5   2      939.21      868.72     60.58 o 
  17   5   2     1472.36     1630.64     87.56 o 
  19   5   2      530.06      570.95     63.21 o 
  21   5   2      260.31      151.15     57.04 o 
  23   5   2      440.01      657.30    125.49 o 
  25   5   2       32.19      -19.15     48.20 o 
 -24   6   2        1.63       33.27     51.45 o 
 -22   6   2       20.52       49.03     50.73 o 
 -20   6   2      490.65      469.82     93.12 o 
 -18   6   2     1129.35     1245.18     92.72 o 
 -16   6   2      154.41      137.78     39.52 o 
 -14   6   2      124.62      112.21     34.71 o 
 -12   6   2     2912.76     3665.58    113.35 o 
 -10   6   2       97.35       48.16     21.33 o 
  -8   6   2        3.43       11.03     12.78 o 
  -6   6   2      471.16      722.28     42.94 o 
  -4   6   2     1143.32     1348.23     57.11 o 
   0   6   2     1435.11     1742.40     68.01 o 
   2   6   2    12145.48    13760.50    207.41 o 
   4   6   2        2.94       10.71     12.86 o 
   6   6   2       10.50       -1.26     10.94 o 
   8   6   2     7055.65     7791.10    151.20 o 
  10   6   2      191.62      148.42     25.27 o 
  12   6   2       20.74       30.92     18.93 o 
  14   6   2      254.11      247.83     34.64 o 
  16   6   2     1153.62     1105.97     83.17 o 
  18   6   2        8.54       -2.18     26.25 o 
  20   6   2       40.78       54.90     42.84 o 
  24   6   2       23.43        0.19     56.73 o 
 -23   7   2       54.23      -44.76     44.76 o 
 -21   7   2      270.15       97.52    176.75 o 
 -19   7   2       75.59       56.25     33.69 o 
 -17   7   2      962.26      869.52     89.03 o 
 -15   7   2     1806.08     2250.95    216.56 o 
 -13   7   2      155.42       83.95     33.86 o 
 -11   7   2      117.24       62.64     22.97 o 
  -9   7   2     1558.50     2101.79     88.05 o 
  -7   7   2      837.35      778.71     52.45 o 
  -5   7   2       19.86      -16.86     33.27 o 
  -3   7   2     3707.92     4606.35    153.64 o 
  -1   7   2     4369.36     4749.06    155.30 o 
   1   7   2       11.81        6.89     16.35 o 
   3   7   2      435.20      465.50     46.28 o 
   5   7   2     1317.68     1422.07     59.51 o 
   7   7   2      829.82      686.01     44.13 o 
   9   7   2     1121.49     1124.68     66.27 o 
  11   7   2     4106.02     4649.22    142.39 o 
  13   7   2      301.21      201.36     36.14 o 
  15   7   2       60.60       58.36     39.02 o 
  17   7   2      968.42      940.79    102.93 o 
  19   7   2      153.84      229.12     62.06 o 
  21   7   2        3.32       28.54     41.23 o 
 -22   8   2       22.73       31.79     65.29 o 
 -20   8   2        3.57       -1.12     39.63 o 
 -18   8   2        4.16        8.14     34.23 o 
 -16   8   2       20.33       18.43     31.69 o 
 -14   8   2        0.85       19.79     34.66 o 
 -12   8   2     1247.10     1383.36     95.52 o 
 -10   8   2       22.42       15.19     23.77 o 
  -8   8   2     1095.98      972.75     65.91 o 
  -6   8   2      175.06      202.84     49.25 o 
  -4   8   2      783.95      824.54     73.04 o 
  -2   8   2       93.15       88.26     35.08 o 
   0   8   2      516.04      704.30     70.81 o 
   2   8   2     1830.40     1962.89    105.29 o 
   4   8   2     2479.48     2482.86    108.85 o 
   6   8   2      466.83      452.94     42.28 o 
   8   8   2     2097.23     2056.27     94.05 o 
  10   8   2      109.44      168.80     44.01 o 
  12   8   2      139.10      124.26     39.64 o 
  14   8   2       83.67       60.16     42.55 o 
  16   8   2      344.81      354.49     75.96 o 
  18   8   2        6.95       49.07     41.44 o 
  20   8   2        0.96       14.07     57.49 o 
 -19   9   2      105.98       97.62     59.03 o 
 -17   9   2        0.28      -33.56     33.56 o 
 -15   9   2      209.29      227.24     64.95 o 
 -13   9   2       36.72       22.64     36.83 o 
 -11   9   2      105.82      110.59     88.42 o 
  -9   9   2      998.71      987.35     85.16 o 
  -7   9   2       54.29       -2.84     44.42 o 
  -5   9   2      557.46      565.77     70.55 o 
  -3   9   2      208.08      209.83     49.89 o 
  -1   9   2      538.71      431.58     60.27 o 
   1   9   2        0.10       14.43     32.38 o 
   3   9   2       56.17       92.82     53.77 o 
   5   9   2      295.79      170.87     61.58 o 
   7   9   2       21.08      -14.24     31.78 o 
   9   9   2       39.97      -16.24     26.39 o 
  11   9   2      442.94      325.39     62.10 o 
  13   9   2       49.49      102.34     44.44 o 
  15   9   2       33.69       19.87     72.24 o 
  17   9   2       98.57       89.63     51.29 o 
 -16  10   2       19.60       20.57     49.60 o 
 -14  10   2      136.01       -1.61     65.29 o 
 -12  10   2       56.00       -3.93     46.83 o 
 -10  10   2       65.22       37.86     46.45 o 
  -8  10   2       54.76       24.77     35.13 o 
  -6  10   2      109.07       64.77     39.48 o 
  -4  10   2       78.95      -19.13     84.05 o 
  -2  10   2       76.15       85.36     59.48 o 
   0  10   2        9.18       15.96     49.80 o 
   2  10   2      348.90      239.47    144.87 o 
   4  10   2       60.24       27.53     56.44 o 
   6  10   2        2.29      -19.39     40.36 o 
   8  10   2      260.77      468.86    141.25 o 
  10  10   2      195.80       76.15     39.08 o 
  12  10   2       66.90      -38.64     38.64 o 
  14  10   2       57.70      -14.66     47.21 o 
 -11  11   2        1.09      -46.26     46.26 o 
  -9  11   2       41.89      -42.64     42.64 o 
  -7  11   2        8.61       31.21     46.37 o 
  -5  11   2       20.33        6.24     83.28 o 
  -3  11   2      401.65      417.73     99.60 o 
  -1  11   2      365.20      337.50     91.28 o 
   1  11   2       17.42       21.75     58.58 o 
   3  11   2        6.29       -3.39     58.92 o 
   5  11   2       61.05       32.89     68.72 o 
   7  11   2       20.89       60.32     64.98 o 
   9  11   2       48.50       29.84     45.24 o 
  11  11   2        6.61       -9.33     52.35 o 
  -4  12   2       68.34      140.28     81.57 o 
  -2  12   2       14.76       97.98     81.52 o 
   0  12   2        2.60      -18.52     63.80 o 
   2  12   2       88.77      148.22     80.33 o 
   4  12   2       46.70       65.44     76.68 o 
 -29   1   3      142.75      128.82     78.42 o 
 -27   1   3        1.67        3.91     36.76 o 
 -25   1   3      118.91      116.41     44.01 o 
 -23   1   3       45.89       16.89     31.10 o 
 -21   1   3      142.67      105.82     43.77 o 
 -19   1   3      478.95      559.28     69.05 o 
 -17   1   3     1061.01     1314.97     72.52 o 
 -15   1   3      961.03     1177.86     63.72 o 
 -13   1   3     8770.32     9529.67    159.50 o 
 -11   1   3     2541.91     2923.78     69.91 o 
  -7   1   3     5951.18     7706.48    118.45 o 
  -5   1   3      391.95      235.11     19.51 o 
  -1   1   3    17123.15    18824.01    213.22 o 
   1   1   3    28910.07    27054.14    414.21 o 
   3   1   3     5303.28     5533.84    119.03 o 
   5   1   3      589.03      518.40     35.23 o 
   7   1   3    15688.12    15463.58    286.48 o 
   9   1   3     2954.87     3083.47    208.64 o 
  11   1   3      320.68      361.72     44.96 o 
  13   1   3      219.66      210.25     41.74 o 
  15   1   3       45.19       54.24     43.11 o 
  17   1   3     2780.14     2578.86    182.99 o 
  19   1   3       80.65      120.19     69.34 o 
  21   1   3       74.85       28.58     50.66 o 
  23   1   3       85.21      125.09     76.49 o 
  25   1   3       91.55      108.71     86.70 o 
  27   1   3       81.84       36.29     86.11 o 
 -28   2   3       23.28       -7.48     39.31 o 
 -26   2   3       17.52        5.62     31.98 o 
 -24   2   3       25.11       20.12     32.82 o 
 -22   2   3       40.44       31.51     31.55 o 
 -20   2   3      491.17      479.84     61.34 o 
 -18   2   3     1336.03     1498.64     81.49 o 
 -16   2   3     3645.01     3437.32     94.10 o 
 -14   2   3      681.06      747.37     40.24 o 
 -12   2   3        9.06       11.20     10.17 o 
 -10   2   3     1778.07     1110.25     42.83 o 
  -8   2   3      203.39      178.27     14.09 o 
  -4   2   3    13034.01    14000.50    199.79 o 
  -2   2   3    80244.53    76308.78    932.01 o 
   0   2   3    31996.55    29315.01    564.72 o 
   2   2   3      148.68      112.83     15.00 o 
   4   2   3     5978.61     4808.97     86.27 o 
   6   2   3     1181.73      858.51     34.87 o 
   8   2   3      323.28      197.17     22.24 o 
  10   2   3       40.23       99.05     21.39 o 
  12   2   3       32.87       40.68     18.10 o 
  14   2   3     1190.28     1091.32     62.18 o 
  16   2   3      437.45      514.13     49.76 o 
  18   2   3     1505.53     1599.34    112.39 o 
  20   2   3      427.82      452.51    103.11 o 
  22   2   3       86.34      113.28     75.80 o 
  24   2   3      106.84      228.94     86.92 o 
  26   2   3       12.93       16.47     77.48 o 
 -27   3   3      389.67      325.95     97.29 o 
 -25   3   3      130.47      118.36     79.48 o 
 -23   3   3      202.92      166.06     45.50 o 
 -21   3   3      383.11      357.34     53.47 o 
 -19   3   3      345.29      304.22     48.98 o 
 -17   3   3     1142.28     1075.39     56.29 o 
 -15   3   3       23.82       50.90     16.79 o 
 -13   3   3     4105.50     2942.43     92.25 o 
 -11   3   3     5967.56     6589.28    105.75 o 
  -9   3   3      876.43     1236.27     37.59 o 
  -7   3   3     6924.43     4825.79     86.39 o 
  -5   3   3      335.08      432.88     25.94 o 
  -3   3   3    19301.53    24991.08    399.50 o 
  -1   3   3      160.41      134.77     15.28 o 
   1   3   3    18747.85    17542.44    257.35 o 
   3   3   3     1592.99     1752.06     49.26 o 
   5   3   3     2400.70     1722.06     48.94 o 
   7   3   3     5597.42     4962.65     99.83 o 
   9   3   3        5.16        0.01     10.21 o 
  11   3   3     4717.92     4716.68    188.47 o 
  13   3   3    12039.27    12494.29    210.48 o 
  15   3   3     2428.30     2798.57    112.36 o 
  17   3   3        8.72        5.31     21.54 o 
  19   3   3       31.44        8.28     36.70 o 
  21   3   3      118.29      135.65     54.14 o 
  23   3   3      115.29       20.47     44.35 o 
  25   3   3       59.81       64.96     68.67 o 
 -26   4   3       22.40       32.91    102.70 o 
 -24   4   3      471.49      438.45    101.09 o 
 -22   4   3      120.84      153.13     59.45 o 
 -20   4   3      454.03      410.95     87.57 o 
 -18   4   3       83.84       55.52     27.33 o 
 -16   4   3     1316.15     1151.79     61.34 o 
 -14   4   3     1433.09     1563.98     63.38 o 
 -12   4   3      619.44      627.61     31.61 o 
  -8   4   3      120.10      148.87     18.56 o 
  -6   4   3    12065.28    11443.38    185.46 o 
  -4   4   3     4514.29     4128.40    117.44 o 
  -2   4   3     8306.86     7883.58    140.86 o 
   0   4   3     1824.41     1930.62     60.12 o 
   2   4   3     6168.30     5419.74    116.71 o 
   4   4   3     1929.95     1226.78     37.16 o 
   6   4   3       98.67      102.14     15.31 o 
   8   4   3      910.04      742.11     38.19 o 
  10   4   3     1268.96      964.58     46.14 o 
  12   4   3     5735.47     6701.26    139.79 o 
  14   4   3      924.49      914.13     50.70 o 
  16   4   3      739.74      709.81     58.48 o 
  18   4   3      767.39      982.11     73.89 o 
  20   4   3       14.25       -4.51     26.68 o 
  22   4   3       55.54       56.81     45.65 o 
  24   4   3      456.01      103.75    221.49 o 
 -25   5   3      371.24      327.20     95.11 o 
 -23   5   3      229.86       40.27     52.98 o 
 -21   5   3      749.53      704.91    103.13 o 
 -19   5   3      352.71      272.21     68.94 o 
 -17   5   3       33.90       40.70     28.16 o 
 -15   5   3       65.14       35.36     23.52 o 
 -13   5   3     1906.06     2208.39    103.79 o 
 -11   5   3      228.96      183.15     23.74 o 
  -9   5   3      478.92      485.17     31.20 o 
  -7   5   3      203.61      164.76     21.03 o 
  -5   5   3     5517.37     4996.92    107.12 o 
  -3   5   3      939.62     1046.94     44.07 o 
  -1   5   3      939.76     1045.15     46.53 o 
   3   5   3      138.37      137.33     17.00 o 
   5   5   3     3040.57     3261.62     88.91 o 
   7   5   3    11472.75    12000.54    193.18 o 
   9   5   3      962.09     1138.23     51.23 o 
  11   5   3       13.62        6.53     14.74 o 
  13   5   3     4563.69     4857.51    121.69 o 
  15   5   3     2490.05     2650.84     91.46 o 
  17   5   3        3.52        6.43     22.92 o 
  19   5   3      121.99      129.28     38.39 o 
  21   5   3      299.19      375.58     76.54 o 
  23   5   3        6.65       13.20     38.69 o 
 -24   6   3      187.74      141.63    193.31 o 
 -22   6   3       80.37       -7.27     55.87 o 
 -20   6   3        1.21      -30.31     41.40 o 
 -18   6   3      471.10      395.87     64.24 o 
 -16   6   3      876.20      930.02     78.26 o 
 -14   6   3        7.16       24.22     25.31 o 
 -12   6   3        4.54       10.00     17.55 o 
 -10   6   3      114.18      106.18     25.10 o 
  -8   6   3       31.52       41.26     17.28 o 
  -6   6   3      475.12      567.92     62.44 o 
  -4   6   3      448.65      470.41     45.36 o 
  -2   6   3     3268.95     3352.64     94.06 o 
   0   6   3      153.34      150.93     25.53 o 
   2   6   3       12.27       55.35     17.30 o 
   4   6   3     2188.46     1927.67     76.98 o 
   6   6   3      310.69      347.88     28.66 o 
   8   6   3        8.31       15.93     16.11 o 
  10   6   3      950.88     1013.50     58.93 o 
  12   6   3     1179.06     1217.24     69.25 o 
  14   6   3       43.91       44.60     24.33 o 
  16   6   3      194.30      169.27     45.92 o 
  18   6   3      354.45      409.46     68.18 o 
  20   6   3        2.08       22.07     37.93 o 
  22   6   3        8.40      -47.40     54.06 o 
 -23   7   3       55.03       29.40    100.42 o 
 -21   7   3       63.57       37.56     66.91 o 
 -19   7   3      286.07      263.04     56.45 o 
 -17   7   3      142.67      143.44     47.01 o 
 -15   7   3     1502.72     1729.02    154.11 o 
 -13   7   3     1023.04      947.72     79.46 o 
 -11   7   3     1087.82     1025.88     62.96 o 
  -9   7   3       92.84       71.80     23.64 o 
  -7   7   3      202.98      239.14     42.47 o 
  -5   7   3      399.20      465.86     51.43 o 
  -3   7   3      475.33      474.78     63.84 o 
  -1   7   3      727.69      615.29     59.05 o 
   1   7   3     5238.12     5782.92    247.11 o 
   3   7   3      279.67      343.21     41.10 o 
   5   7   3     2062.19     1869.07     70.46 o 
   7   7   3     1597.25     1842.90     85.95 o 
   9   7   3     1264.96     1720.06     97.57 o 
  11   7   3       20.27        5.15     21.33 o 
  13   7   3        5.66       -1.70     22.08 o 
  15   7   3      202.50      278.19     56.96 o 
  17   7   3       39.02       43.04     39.75 o 
  19   7   3       63.63       62.49     73.86 o 
  21   7   3      452.70      422.19     92.21 o 
 -22   8   3       61.19       29.32     64.72 o 
 -20   8   3       73.91       47.35     65.29 o 
 -18   8   3      145.34      137.75     80.81 o 
 -16   8   3       45.12      -34.84     34.84 o 
 -14   8   3      658.18      608.24     74.85 o 
 -12   8   3      909.47     1169.86     91.39 o 
 -10   8   3     1868.12     1722.82     87.65 o 
  -8   8   3      577.10      583.83     54.18 o 
  -6   8   3     3144.42     3360.99    142.05 o 
  -4   8   3       90.01       46.25     30.34 o 
  -2   8   3      357.89      579.64     66.62 o 
   0   8   3     2386.07     2653.98    141.55 o 
   2   8   3     1677.40     1544.44     97.55 o 
   4   8   3      448.53      408.31     61.35 o 
   6   8   3     1310.94     1502.76     67.89 o 
   8   8   3       43.21       21.46     22.42 o 
  10   8   3      313.97      314.31     47.44 o 
  12   8   3        6.64       57.81     32.38 o 
  14   8   3      288.56      350.16    117.93 o 
  16   8   3      116.60      190.70     58.62 o 
  18   8   3      115.44      177.27     58.33 o 
  20   8   3       71.77       96.34     58.96 o 
 -19   9   3       13.36       13.83     38.46 o 
 -17   9   3      303.54      354.87    102.51 o 
 -15   9   3      251.62      327.71     76.70 o 
 -13   9   3       37.65       18.20     37.56 o 
 -11   9   3      135.90      150.12     55.36 o 
  -9   9   3     1499.96     1436.44    100.18 o 
  -7   9   3     1906.64     1980.54    115.34 o 
  -5   9   3     2848.04     3292.58    168.72 o 
  -3   9   3      707.58      767.61     76.33 o 
  -1   9   3      596.84      469.56     63.75 o 
   1   9   3        1.23       -8.83     26.24 o 
   3   9   3      188.59      295.83     57.44 o 
   5   9   3      188.41      110.70     34.96 o 
   7   9   3       23.00       31.42     47.50 o 
   9   9   3      408.35      586.84     97.37 o 
  11   9   3      466.99      423.16     69.04 o 
  13   9   3       20.96       -9.09     36.23 o 
  15   9   3      150.56      106.49    124.97 o 
  17   9   3      182.39      150.23     60.19 o 
 -16  10   3       54.48       19.88     52.26 o 
 -14  10   3      248.87       88.87    213.11 o 
 -12  10   3      474.08      595.65    147.72 o 
 -10  10   3        2.30       38.89     43.38 o 
  -8  10   3      413.39      466.55     74.33 o 
  -6  10   3     1500.10     1807.51    119.03 o 
  -4  10   3      466.74      477.80    101.27 o 
  -2  10   3       23.22       53.32     39.39 o 
   0  10   3     1833.16     2075.54    161.39 o 
   2  10   3       91.39      105.51     59.82 o 
   4  10   3        1.92        7.79     47.43 o 
   6  10   3      145.57      221.26     77.30 o 
   8  10   3      970.25     1175.11    193.41 o 
  10  10   3      148.35       55.87    145.15 o 
  12  10   3       70.48      -27.79     44.93 o 
  14  10   3      117.68        8.95     53.49 o 
 -11  11   3       19.94       17.88     58.54 o 
  -9  11   3      136.51       52.52    162.95 o 
  -7  11   3       23.29      -38.24     44.02 o 
  -5  11   3        0.67      -14.67     55.54 o 
  -3  11   3        4.32      -51.77     51.77 o 
  -1  11   3        4.63       10.61     51.13 o 
   1  11   3        4.32      -34.25     60.15 o 
   3  11   3      157.44      142.15     76.70 o 
   5  11   3      560.67      655.27    191.89 o 
   7  11   3        0.62      -33.96     60.23 o 
   9  11   3      274.01      128.41    202.83 o 
  -4  12   3        0.48        8.68     64.27 o 
  -2  12   3       91.29       16.33     72.23 o 
   0  12   3       62.86      128.20     81.87 o 
   2  12   3      244.82      268.18     96.35 o 
 -28   0   4      140.41      -34.30     93.47 o 
 -26   0   4      286.16       61.47     61.58 o 
 -24   0   4     2146.08     2731.94    227.58 o 
 -22   0   4       37.59       42.16     42.37 o 
 -20   0   4     1921.25     1881.49    137.10 o 
 -18   0   4    10262.28    11344.29    517.12 o 
 -16   0   4     7864.00     8118.05    265.56 o 
 -14   0   4     2215.57     2631.02    127.88 o 
 -12   0   4     1853.01     2103.59    106.42 o 
 -10   0   4    18521.10    19449.07    318.74 o 
  -8   0   4     1924.20     1639.06     52.50 o 
  -6   0   4     1356.07     1516.21     48.35 o 
  -4   0   4    85888.38    87744.64   2245.52 o 
  -2   0   4     7807.55     6723.80    225.58 o 
   0   0   4      975.33      762.99     50.45 o 
   2   0   4    20495.94    19256.14    564.24 o 
   4   0   4    75094.17    80051.14   2093.04 o 
   6   0   4    56227.37    63234.32   1702.22 o 
   8   0   4    18541.50    20896.50    677.88 o 
  10   0   4     7414.67     7130.04    339.42 o 
  12   0   4      531.40      668.55    103.37 o 
  14   0   4      980.05      861.01    135.73 o 
  16   0   4    12657.05    11492.01    579.27 o 
  18   0   4    14634.69    14601.39    705.87 o 
  20   0   4     1821.54     1786.55    238.91 o 
  22   0   4      247.82      248.61    122.21 o 
  24   0   4      861.38     1036.72    201.78 o 
  26   0   4        7.01       -1.90     96.89 o 
 -29   1   4       90.71       45.57     43.83 o 
 -27   1   4      877.12      969.82    105.43 o 
 -25   1   4      195.61      124.57     45.83 o 
 -23   1   4       81.31      144.69     43.99 o 
 -21   1   4     2820.43     3099.65    127.15 o 
 -19   1   4     1959.19     1898.42     92.85 o 
 -17   1   4      608.75      535.48     49.24 o 
 -15   1   4     1865.23     1957.69    129.06 o 
 -13   1   4     4366.83     4539.51     96.38 o 
 -11   1   4      950.76      879.62     36.42 o 
  -9   1   4     5095.16     5083.73     94.50 o 
  -7   1   4     1256.96      912.91     32.02 o 
  -5   1   4      622.44      507.41     23.75 o 
  -3   1   4    22363.60    24844.51    383.74 o 
  -1   1   4    20824.10    21522.72    366.78 o 
   1   1   4     8054.82     9840.61    310.48 o 
   3   1   4     2402.87     2947.77    104.33 o 
   5   1   4    22292.25    23726.52    503.63 o 
   7   1   4     8076.36     8289.86    260.99 o 
   9   1   4     1910.95     2242.28    118.85 o 
  11   1   4     1765.81     1812.09    116.09 o 
  13   1   4     3910.75     3620.40    185.18 o 
  15   1   4      426.58      456.30     90.17 o 
  17   1   4     1053.93     1022.83    122.13 o 
  19   1   4     3562.34     3313.76    222.91 o 
  21   1   4      284.39      348.24     98.75 o 
  23   1   4       35.53      -48.57     52.36 o 
  25   1   4      227.40      171.71     92.62 o 
 -28   2   4       14.63      -18.55     44.77 o 
 -26   2   4      110.35      120.66     41.79 o 
 -24   2   4      283.46      294.20     54.91 o 
 -22   2   4        1.81        4.86     28.46 o 
 -20   2   4        8.26       -8.81     23.28 o 
 -18   2   4     4629.53     4997.34    157.72 o 
 -16   2   4      420.55      356.23     33.32 o 
 -14   2   4      293.53      300.17     27.88 o 
 -12   2   4     1804.81     1759.73     56.72 o 
 -10   2   4    18660.50    19283.57    263.35 o 
  -8   2   4       45.11       44.76      8.57 o 
  -6   2   4    20450.53    20678.42    253.97 o 
  -4   2   4     6928.49     6950.89    101.23 o 
  -2   2   4     5383.79     6017.63     89.91 o 
   0   2   4     1262.37      974.14     71.99 o 
   2   2   4      714.33      629.68     35.71 o 
   4   2   4     4192.01     4085.55     81.26 o 
   6   2   4     1485.20     1701.94    111.34 o 
   8   2   4       23.43       31.98     15.90 o 
  10   2   4     7739.38     7730.02    208.96 o 
  12   2   4      317.40      436.58     75.32 o 
  14   2   4        2.47       27.51     33.61 o 
  16   2   4     1055.03     1129.66    155.91 o 
  18   2   4     2721.84     2623.96    265.94 o 
  20   2   4       24.78       46.46     50.60 o 
  22   2   4        3.20       10.57     60.76 o 
  24   2   4      333.20      263.56    101.43 o 
  26   2   4        5.19      -66.70     66.70 o 
 -27   3   4      582.61      702.06    179.13 o 
 -25   3   4       40.63       37.06     42.77 o 
 -23   3   4       33.78       59.48     38.86 o 
 -21   3   4      351.76      359.91     53.75 o 
 -19   3   4     2104.21     2212.83    100.48 o 
 -17   3   4      275.25      238.14     32.62 o 
 -15   3   4     1742.79     1670.65     63.34 o 
 -13   3   4      997.33     1062.36     47.04 o 
 -11   3   4      349.41      280.84     19.68 o 
  -9   3   4     2426.00     2345.57     52.25 o 
  -7   3   4    21040.65    23685.27    294.44 o 
  -5   3   4    17634.58    19734.59    282.30 o 
  -3   3   4    25434.83    27720.24    372.97 o 
  -1   3   4     5270.41     5688.24    107.66 o 
   1   3   4     1834.77     1456.20     59.24 o 
   3   3   4       63.01       48.81     11.97 o 
   5   3   4      611.15      588.65     34.12 o 
   7   3   4     5160.70     5373.49    126.06 o 
   9   3   4      147.38      165.12     29.37 o 
  11   3   4       36.70       26.72     14.06 o 
  13   3   4       27.95       36.33     16.44 o 
  15   3   4      193.20      226.60     37.34 o 
  17   3   4      838.62      969.62    209.30 o 
  19   3   4      673.11      638.35    113.36 o 
  21   3   4       51.58       82.56     59.23 o 
  23   3   4       14.83       -3.29     45.92 o 
  25   3   4       35.91       21.36     46.37 o 
 -26   4   4       61.58       83.47     67.37 o 
 -24   4   4      373.20      227.28     74.91 o 
 -22   4   4      627.42      655.70    106.63 o 
 -20   4   4     1136.97     1114.51     91.83 o 
 -18   4   4     1381.04     1077.12     85.96 o 
 -16   4   4      646.76      778.90     48.67 o 
 -14   4   4     2514.15     2947.85    125.04 o 
 -12   4   4     3850.15     3660.38     76.66 o 
 -10   4   4     3319.85     3658.77     78.42 o 
  -8   4   4    12945.51    14757.29    236.96 o 
  -6   4   4    16789.71    18104.95    326.04 o 
  -4   4   4     1920.04     2198.08     81.95 o 
  -2   4   4    12130.00    12313.62    231.93 o 
   0   4   4     8910.44     9929.28    173.91 o 
   2   4   4     5952.38     5694.05    123.06 o 
   4   4   4     3882.83     4097.89    108.24 o 
   6   4   4     7975.64     7957.22    171.54 o 
   8   4   4     1474.15     1396.40     53.49 o 
  10   4   4      437.48      359.76     37.77 o 
  12   4   4      693.16      594.27     41.99 o 
  14   4   4      282.86      309.72     37.34 o 
  16   4   4       32.75       17.55     19.86 o 
  18   4   4      856.89      998.79     84.35 o 
  20   4   4      105.29      151.95     66.61 o 
  22   4   4      112.17       61.66     49.93 o 
  24   4   4       38.47       14.43     65.29 o 
 -25   5   4        9.82       10.49     54.34 o 
 -23   5   4      133.45      142.59     71.14 o 
 -21   5   4      123.30       94.29     73.00 o 
 -19   5   4     1282.25     1264.33    123.39 o 
 -17   5   4     3638.14     4179.37    159.75 o 
 -15   5   4      262.90      129.00     35.76 o 
 -13   5   4     1684.52     1723.56     91.59 o 
 -11   5   4     1283.59     1643.62     67.32 o 
  -9   5   4     1011.65     1088.03     54.06 o 
  -7   5   4    11693.57    11623.39    247.51 o 
  -5   5   4     1714.59     1972.71     85.00 o 
  -3   5   4      546.54      550.73     30.04 o 
  -1   5   4      377.10      333.57     28.71 o 
   1   5   4      103.80       99.22     19.89 o 
   3   5   4    12805.67    12886.83    228.90 o 
   5   5   4     8858.51     9760.21    168.16 o 
   7   5   4     3471.68     3571.05     89.29 o 
   9   5   4     5840.51     6291.74    132.18 o 
  11   5   4      412.83      516.25     39.43 o 
  13   5   4        1.77      -13.50     14.55 o 
  15   5   4      610.31      649.40     48.52 o 
  17   5   4      716.80      783.94     67.01 o 
  19   5   4       35.65       29.75     33.70 o 
  21   5   4      343.02      185.09    270.32 o 
  23   5   4      318.97      133.67    247.76 o 
 -24   6   4       74.87       15.95     53.29 o 
 -22   6   4       16.80        3.95     38.27 o 
 -20   6   4      281.53      319.76     83.82 o 
 -18   6   4        8.77      -19.62     23.73 o 
 -16   6   4      331.79      206.96     49.54 o 
 -14   6   4     1753.02     2136.78    143.99 o 
 -12   6   4        2.67        5.44     23.99 o 
 -10   6   4     9497.15    10537.10    213.75 o 
  -8   6   4     1470.39     1989.56     92.32 o 
  -6   6   4      296.80      313.72     44.26 o 
  -4   6   4      545.69      567.91     51.19 o 
  -2   6   4      328.30      456.26     47.68 o 
   0   6   4     1374.81     1388.44     60.98 o 
   2   6   4     1054.10     1139.24     57.12 o 
   4   6   4        7.21       21.35     30.55 o 
   6   6   4     2799.31     2871.43     84.69 o 
   8   6   4     1474.61     1490.66     73.16 o 
  10   6   4      465.54      357.70     50.31 o 
  12   6   4     2340.33     2772.30    108.23 o 
  14   6   4      200.29      151.66     35.82 o 
  16   6   4        4.70      -10.45     39.22 o 
  18   6   4        4.46       -6.01     29.59 o 
  20   6   4      765.22      960.58    162.95 o 
  22   6   4      201.66       28.58     68.25 o 
 -23   7   4      102.83       19.62     49.46 o 
 -21   7   4       69.87       30.89     42.69 o 
 -19   7   4       97.79       27.68     33.82 o 
 -17   7   4     1317.55     1628.21    110.00 o 
 -15   7   4       17.61       28.83     28.34 o 
 -13   7   4       75.53      170.31     46.56 o 
 -11   7   4      305.55      215.27     39.00 o 
  -9   7   4      334.07      358.41     41.87 o 
  -7   7   4       49.20       -3.80     20.63 o 
  -5   7   4      956.95     1128.39     76.37 o 
  -3   7   4     2549.42     2632.45    116.89 o 
  -1   7   4      457.77      597.96     66.08 o 
   1   7   4      866.27      751.78     66.72 o 
   3   7   4     1424.43     1416.82     77.88 o 
   5   7   4       17.27       11.45     18.23 o 
   7   7   4       18.64        9.60     18.26 o 
   9   7   4     2044.84     2191.24     98.04 o 
  11   7   4      855.91      796.50     83.67 o 
  13   7   4        8.61       30.13     26.53 o 
  15   7   4      492.24      663.12     78.35 o 
  17   7   4      759.85      967.27     92.44 o 
  19   7   4        8.32       12.68     41.78 o 
  21   7   4      357.50      627.05    169.04 o 
 -22   8   4      112.91      -50.64     50.64 o 
 -20   8   4      322.54       98.14    223.77 o 
 -18   8   4        1.04       -3.92     31.68 o 
 -16   8   4        0.49        5.97     37.54 o 
 -14   8   4      697.30      648.48     82.75 o 
 -12   8   4       13.33       13.98     31.15 o 
 -10   8   4      965.77     1197.85     77.54 o 
  -8   8   4     1619.99     1687.86    101.78 o 
  -6   8   4     3409.87     3662.01    203.43 o 
  -4   8   4      724.61      721.76     69.22 o 
  -2   8   4      294.87      409.08     60.91 o 
   0   8   4      222.55      174.73     43.77 o 
   2   8   4      518.70      701.09    100.95 o 
   4   8   4       82.90       15.54     44.59 o 
   6   8   4     1817.30     1896.34     89.58 o 
   8   8   4       72.89       53.75     28.84 o 
  10   8   4        0.23      -16.81     21.50 o 
  12   8   4      721.10      720.84     71.47 o 
  14   8   4      891.56      847.73    152.00 o 
  16   8   4       14.66       19.09     39.73 o 
  18   8   4       30.00       64.12     43.66 o 
 -19   9   4      270.82       46.19    140.87 o 
 -17   9   4      567.03      234.11    288.59 o 
 -15   9   4       30.49       33.09     50.26 o 
 -13   9   4        0.13       14.65     41.25 o 
 -11   9   4      397.53      431.82     85.83 o 
  -9   9   4      155.58      134.83     42.53 o 
  -7   9   4      593.73      692.03     75.45 o 
  -5   9   4     1744.60     2026.03    117.61 o 
  -3   9   4     1850.89     1667.50    107.50 o 
  -1   9   4        1.84        2.73     33.10 o 
   1   9   4        2.23       34.92     31.41 o 
   3   9   4      875.39      856.17     83.16 o 
   5   9   4      272.34      333.29     49.96 o 
   7   9   4       14.33       56.92     32.19 o 
   9   9   4      295.03      278.26     78.79 o 
  11   9   4      459.49      545.01    153.05 o 
  13   9   4       39.86      -16.18     43.97 o 
  15   9   4       25.44       11.73     37.35 o 
  17   9   4      138.93      244.31     73.44 o 
 -16  10   4      115.85      149.51     71.24 o 
 -14  10   4      297.12      276.53     79.73 o 
 -12  10   4       36.54       27.01     39.79 o 
 -10  10   4       84.95       32.45     49.02 o 
  -8  10   4       64.38      124.41     46.07 o 
  -6  10   4      765.79      779.37    114.56 o 
  -4  10   4      138.61      107.54     46.57 o 
  -2  10   4      103.87      118.20     46.31 o 
   0  10   4      117.27       62.83     42.51 o 
   2  10   4       11.39        8.15     46.87 o 
   4  10   4        1.41      -34.72     44.49 o 
   6  10   4      525.32      371.27     94.29 o 
   8  10   4        0.47      -22.28     37.70 o 
  10  10   4      112.22       14.81     38.98 o 
  12  10   4       17.75      -12.75     42.26 o 
  14  10   4       47.27       32.55     61.30 o 
 -11  11   4       78.43      -14.58     59.96 o 
  -9  11   4        0.04       18.88     46.94 o 
  -7  11   4       28.81       23.30     38.03 o 
  -5  11   4       33.62      117.80     69.23 o 
  -3  11   4        8.12       21.92     59.87 o 
  -1  11   4        0.36       44.98     62.16 o 
   1  11   4        0.42        1.92     62.35 o 
   3  11   4        4.20       20.06     62.34 o 
   5  11   4       48.59        9.92     66.54 o 
   7  11   4       19.35       31.64     69.18 o 
   9  11   4        0.05       10.95     72.34 o 
 -29   1   5       47.99        2.80     47.67 o 
 -27   1   5      143.60       78.21     42.70 o 
 -25   1   5      180.19      193.61     50.06 o 
 -23   1   5        1.55        4.12     30.81 o 
 -21   1   5        6.59       14.48     26.91 o 
 -19   1   5      364.42      365.27     54.50 o 
 -17   1   5      226.64      184.39     33.87 o 
 -15   1   5       16.87       10.39     16.13 o 
 -13   1   5     2480.72     2263.32     67.46 o 
 -11   1   5      341.14      201.66     21.49 o 
  -9   1   5      822.14      856.02     28.49 o 
  -5   1   5     1468.70      931.39     34.98 o 
  -3   1   5      160.68      135.96     17.26 o 
  -1   1   5     6161.48     5022.00    100.83 o 
   3   1   5     3427.70     4127.47    102.65 o 
   5   1   5     1079.86     1399.65     78.33 o 
   7   1   5     1835.77     1750.98    141.73 o 
   9   1   5      831.76      785.00    115.36 o 
  11   1   5     4469.63     4022.00    181.37 o 
  13   1   5       78.64      155.14     47.00 o 
  15   1   5      754.38      716.01    190.84 o 
  17   1   5      199.67      222.12     75.10 o 
  19   1   5       33.05       29.85     55.03 o 
  21   1   5      116.70       43.64     65.09 o 
  23   1   5        2.08      -21.70     89.66 o 
  25   1   5       42.47      155.38     86.39 o 
 -28   2   5       50.18       59.82     48.71 o 
 -26   2   5       74.72       -2.14     45.80 o 
 -24   2   5       12.84       30.77     36.19 o 
 -22   2   5      181.92      150.64     42.70 o 
 -20   2   5        1.32      -10.98     21.92 o 
 -18   2   5     2985.77     2916.30    111.50 o 
 -16   2   5       15.34       21.36     18.66 o 
 -12   2   5      711.69      646.79     45.92 o 
  -6   2   5     5695.52     5750.43    117.68 o 
  -4   2   5       49.43       64.10      8.08 o 
  -2   2   5     4554.92     3597.66     76.75 o 
   0   2   5     5758.36     4484.67     93.59 o 
   2   2   5    11949.97     9865.78    177.33 o 
   4   2   5     1765.56     1907.07     61.37 o 
   6   2   5        0.46       28.97     15.42 o 
   8   2   5      970.96      719.50     52.59 o 
  10   2   5     2307.04     2411.13    148.39 o 
  12   2   5     4167.11     3940.00    251.95 o 
  14   2   5     1691.15     1836.84    139.74 o 
  16   2   5        2.04       28.89     42.73 o 
  18   2   5       33.00       27.80     48.16 o 
  20   2   5      351.72      319.97     95.56 o 
  22   2   5      260.77      143.36    188.08 o 
  24   2   5       22.12       55.80     62.12 o 
 -27   3   5      283.38      194.25     88.73 o 
 -25   3   5      193.42      168.88     54.45 o 
 -23   3   5      464.52      538.87     83.21 o 
 -21   3   5     1171.31     1281.52    100.78 o 
 -19   3   5       31.53       32.76     25.45 o 
 -17   3   5      224.37      294.77     43.50 o 
 -15   3   5     1609.98     1418.55     58.41 o 
 -13   3   5      188.44      287.19     28.23 o 
  -9   3   5      168.55      119.90     24.50 o 
  -7   3   5    18836.45    16926.79    254.66 o 
  -5   3   5       39.34       95.01     17.09 o 
  -3   3   5     3234.19     3369.48     76.29 o 
  -1   3   5     4223.58     2826.60    107.16 o 
   1   3   5     4131.88     4571.06    108.34 o 
   3   3   5     1790.24     1278.53     47.65 o 
   5   3   5     4504.62     3686.87    128.96 o 
   7   3   5     1103.71     1285.34     59.46 o 
   9   3   5       26.38        2.06     11.98 o 
  11   3   5     3076.98     2730.13     95.35 o 
  13   3   5      585.44      583.90     49.90 o 
  15   3   5     4219.39     4234.24    171.04 o 
  17   3   5      379.26      323.55     54.15 o 
  19   3   5     1165.47     1189.62    131.83 o 
  21   3   5       76.06       82.72     66.25 o 
  23   3   5        0.08       39.44    126.59 o 
  25   3   5       25.65       78.69     64.41 o 
 -26   4   5      112.06       95.06     99.46 o 
 -24   4   5      203.01      261.24     63.41 o 
 -22   4   5        4.13      -33.16     33.16 o 
 -20   4   5      638.18      725.30     83.17 o 
 -18   4   5     3068.83     3289.92    147.86 o 
 -16   4   5      664.98      812.71     57.31 o 
 -14   4   5     7369.67     7457.03    174.74 o 
 -12   4   5     2148.92     2098.14     54.58 o 
 -10   4   5       57.29       82.31     12.36 o 
  -8   4   5     6050.60     7560.50    147.83 o 
  -6   4   5     7586.60     8921.03    161.40 o 
  -4   4   5     4877.44     3578.67    108.67 o 
  -2   4   5     2361.14     2332.31     80.07 o 
   0   4   5     4768.08     4595.52    105.06 o 
   2   4   5     6913.36     6214.04    134.84 o 
   4   4   5      843.99      836.00     40.03 o 
   6   4   5     7575.36     7480.50    140.03 o 
   8   4   5     1461.27     1282.69     62.39 o 
  10   4   5     1428.40     1452.31     69.44 o 
  12   4   5       31.73       12.60     18.73 o 
  14   4   5       81.70       56.49     23.95 o 
  16   4   5     4673.96     5402.23    157.39 o 
  18   4   5      103.64       98.32     55.21 o 
  20   4   5        8.47       37.25     61.58 o 
  22   4   5      454.04      548.24    182.37 o 
  24   4   5       16.92      -38.78     56.82 o 
 -25   5   5       13.43       30.02     57.60 o 
 -23   5   5       20.41       19.92     54.75 o 
 -21   5   5     1060.21     1005.79    120.67 o 
 -19   5   5       14.32       52.12     59.20 o 
 -17   5   5     1440.41     1335.08     89.49 o 
 -15   5   5     1127.47     1253.37     83.28 o 
 -13   5   5      238.69      231.37     43.98 o 
 -11   5   5      939.42      917.89     50.82 o 
  -9   5   5     1560.11     1721.07     86.10 o 
  -7   5   5     1965.02     2040.75     87.47 o 
  -5   5   5     1386.40     1298.96     69.75 o 
  -3   5   5       12.28       -7.67     14.02 o 
  -1   5   5     8855.27     8293.23    160.31 o 
   1   5   5      100.85       77.34     18.62 o 
   3   5   5        0.84        5.97     13.40 o 
   5   5   5     1591.82     1631.88     60.64 o 
   7   5   5     2846.01     2866.04    103.01 o 
   9   5   5       15.98        7.72     16.11 o 
  11   5   5     4766.59     5055.95    145.07 o 
  13   5   5     1965.49     1910.08    123.15 o 
  15   5   5       16.40       -4.64     20.93 o 
  17   5   5      580.62      435.39     68.57 o 
  19   5   5     1427.57     1547.52    112.08 o 
  21   5   5      200.76       42.01    124.02 o 
  23   5   5       44.17      -15.86     69.39 o 
 -24   6   5       53.09       57.60     67.92 o 
 -22   6   5        4.29       20.60     39.52 o 
 -20   6   5      165.10      238.70     74.40 o 
 -18   6   5      688.89      597.23     72.31 o 
 -16   6   5      609.60      573.19     71.66 o 
 -14   6   5      204.80      214.74     47.36 o 
 -12   6   5     1212.03     1187.87     83.07 o 
 -10   6   5      289.74      292.24     38.19 o 
  -8   6   5      595.74      683.15     55.91 o 
  -6   6   5       35.51       49.14     22.12 o 
  -4   6   5      725.01      762.32     64.82 o 
  -2   6   5       16.59       11.59     17.71 o 
   0   6   5       33.70       17.61     14.53 o 
   2   6   5     2562.94     2616.58     89.99 o 
   4   6   5      492.86      494.41     38.08 o 
   6   6   5        0.75        4.79     14.68 o 
   8   6   5     2437.42     2419.06     96.84 o 
  10   6   5     3362.53     3540.55    121.95 o 
  12   6   5        1.21      -11.62     22.72 o 
  14   6   5        3.53      -11.75     20.82 o 
  16   6   5      504.09      424.55     65.79 o 
  18   6   5       37.44       15.06     31.90 o 
  20   6   5      104.32      142.04     51.68 o 
  22   6   5      469.70      707.20    197.98 o 
 -23   7   5      134.07       93.98     57.01 o 
 -21   7   5      207.10       54.52    172.09 o 
 -19   7   5      514.04      505.06     92.05 o 
 -17   7   5       94.77      140.99     48.05 o 
 -15   7   5      530.09      375.45     74.94 o 
 -13   7   5        4.14      -12.55     30.14 o 
 -11   7   5      371.37      433.87     71.91 o 
  -9   7   5     1966.85     2026.51    102.47 o 
  -7   7   5     4862.79     4985.67    211.48 o 
  -5   7   5        5.64       33.55     23.38 o 
  -3   7   5       67.24       60.29     26.57 o 
  -1   7   5       16.73       28.78     26.48 o 
   1   7   5      451.99      539.42     63.05 o 
   3   7   5      380.81      424.31     60.83 o 
   5   7   5     3083.34     2981.03     94.67 o 
   7   7   5     1242.93     1230.98     63.00 o 
   9   7   5       72.62       88.13     30.60 o 
  11   7   5       25.74       -7.58     23.36 o 
  13   7   5      287.90      286.78     48.27 o 
  15   7   5      132.82      184.22     50.88 o 
  17   7   5       49.94       56.26     40.57 o 
  19   7   5      153.19      201.04     62.51 o 
 -20   8   5      127.16        7.26    112.12 o 
 -18   8   5       58.24       49.89     37.45 o 
 -16   8   5      126.46      120.42     44.02 o 
 -14   8   5      816.69      916.87    110.08 o 
 -12   8   5       15.64       28.85     32.43 o 
 -10   8   5      930.82      719.18     68.61 o 
  -8   8   5      651.71      823.52     76.17 o 
  -6   8   5      634.32      586.04     69.52 o 
  -4   8   5      410.42      418.79     63.24 o 
  -2   8   5     1409.81     1648.76    102.76 o 
   0   8   5      188.42      157.02     43.07 o 
   2   8   5      275.12      297.13     55.56 o 
   4   8   5      372.80      474.57     55.29 o 
   6   8   5      720.87      715.19     65.93 o 
   8   8   5       37.42      101.75     39.52 o 
  10   8   5      205.55      235.22     44.83 o 
  12   8   5       14.37       36.24     28.34 o 
  14   8   5       98.32      127.22     43.68 o 
  16   8   5        1.07       12.84     35.89 o 
  18   8   5       58.41      -23.68     79.29 o 
 -19   9   5       83.84      -20.23     41.37 o 
 -17   9   5       64.33      -23.79     38.65 o 
 -15   9   5      139.48      107.58     49.58 o 
 -13   9   5      136.90      144.17     48.69 o 
 -11   9   5      105.93      191.88     51.55 o 
  -9   9   5      272.14      333.65     51.83 o 
  -7   9   5        1.11      -15.61     28.57 o 
  -5   9   5     1015.74     1099.84    129.47 o 
  -3   9   5      557.90      418.04     67.67 o 
  -1   9   5      702.27      685.01     77.42 o 
   1   9   5      383.82      471.91     70.25 o 
   3   9   5      405.45      447.74     69.10 o 
   5   9   5       64.63       95.90     35.80 o 
   7   9   5      159.89      244.49     48.87 o 
   9   9   5       91.74       67.68     42.48 o 
  11   9   5       69.85       31.37     40.57 o 
  13   9   5        4.86       41.50     37.69 o 
 -16  10   5      239.20      241.22     82.17 o 
 -14  10   5      375.69      473.40    102.06 o 
 -12  10   5        2.98        5.54     37.96 o 
 -10  10   5       74.56       41.06     43.27 o 
  -8  10   5     1127.04     1221.99    125.28 o 
  -6  10   5        4.57      -29.28     33.64 o 
  -4  10   5      365.42      369.53     68.24 o 
  -2  10   5     1015.83     1212.86    100.71 o 
   0  10   5      947.30     1016.84     96.37 o 
   2  10   5        3.00       -7.40     32.92 o 
   4  10   5      500.95      539.90     68.60 o 
   6  10   5      303.96      367.40     93.73 o 
   8  10   5       18.24       52.53     37.04 o 
  10  10   5        8.63      -20.77     38.67 o 
 -11  11   5      225.67       85.44    171.61 o 
  -9  11   5       43.26      -37.92     37.92 o 
  -7  11   5        0.71       38.64     39.36 o 
  -5  11   5      159.97      145.54     81.19 o 
  -3  11   5      255.80      345.11     91.32 o 
  -1  11   5        4.90      -51.06     51.06 o 
   1  11   5      178.95      245.28     87.06 o 
   3  11   5      320.22      425.65    104.30 o 
   5  11   5       62.15       70.98     76.29 o 
   7  11   5       39.93       79.97     72.73 o 
 -28   0   6       11.43      -40.36     45.50 o 
 -26   0   6       65.42      -58.97    119.55 o 
 -24   0   6      128.42       67.43     55.65 o 
 -22   0   6        6.14        7.62     38.95 o 
 -20   0   6     4772.08     5282.18    230.43 o 
 -18   0   6     3113.59     3287.08    210.83 o 
 -16   0   6        1.67       -5.80     32.08 o 
 -14   0   6     5836.22     6611.34    221.65 o 
 -12   0   6    25892.64    29022.08    517.24 o 
 -10   0   6     2435.38     2201.99     81.27 o 
  -8   0   6     6725.07     7167.84    163.48 o 
  -6   0   6    29611.15    30188.48    852.06 o 
  -4   0   6      936.03      800.28     69.48 o 
  -2   0   6    19980.00    20315.89    598.50 o 
   2   0   6     8231.64     8573.75    320.38 o 
   4   0   6    11068.16    12574.60    439.36 o 
   6   0   6       78.25       14.85     23.03 o 
   8   0   6     5628.13     6344.22    301.92 o 
  10   0   6     4680.36     5025.39    281.55 o 
  12   0   6        2.47       23.03     40.74 o 
  14   0   6     3028.11     3083.88    256.99 o 
  16   0   6     2321.44     2201.35    241.00 o 
  18   0   6     1140.36      937.16    182.37 o 
  20   0   6      191.31      137.44    104.13 o 
  22   0   6      894.59      718.24    199.50 o 
  24   0   6        0.94       43.78    116.69 o 
 -27   1   6        2.38       -7.22     34.20 o 
 -25   1   6       13.54      -10.76     30.91 o 
 -23   1   6     1651.25     1861.99    103.39 o 
 -21   1   6      812.84      816.22     68.01 o 
 -19   1   6        5.22        5.95     20.38 o 
 -17   1   6     4190.78     4883.63    141.85 o 
 -15   1   6    10030.64    10328.05    214.58 o 
 -13   1   6        2.47        2.32      9.55 o 
 -11   1   6     1321.90     1215.86     36.25 o 
  -9   1   6     9301.58     9372.20    149.74 o 
  -5   1   6    20629.48    21168.46    349.76 o 
  -3   1   6     2652.25     1818.07     75.10 o 
  -1   1   6       56.55       17.20     10.07 o 
   1   1   6     1168.61     1310.18     53.24 o 
   3   1   6     4043.18     3430.57    127.95 o 
   5   1   6     6755.22     6812.57    208.29 o 
   7   1   6      225.40      256.22     45.64 o 
   9   1   6     1196.31     1024.36     82.51 o 
  11   1   6     2653.76     2883.71    209.59 o 
  13   1   6     1143.84     1092.98    105.66 o 
  15   1   6      384.24      344.82     76.53 o 
  17   1   6      198.47      197.29     69.85 o 
  19   1   6      824.07      746.21    128.00 o 
  21   1   6       55.18       10.56     60.25 o 
  23   1   6       34.27       57.11     79.15 o 
  25   1   6      560.52      678.59    150.52 o 
 -28   2   6      145.10       36.00     49.17 o 
 -26   2   6      849.77     1157.33    134.80 o 
 -24   2   6      705.93      710.05    133.89 o 
 -22   2   6      155.71      118.73     38.78 o 
 -20   2   6     3401.83     3899.63    137.28 o 
 -18   2   6     2215.91     2060.21     92.41 o 
 -16   2   6       38.97       38.07     20.64 o 
 -14   2   6     4277.65     4318.82    101.54 o 
 -12   2   6     2840.56     2827.14     76.14 o 
 -10   2   6      498.09      549.60     30.54 o 
  -8   2   6     5733.76     5522.66    111.71 o 
  -6   2   6    23016.00    25185.25    353.27 o 
  -4   2   6    15245.69    16697.96    206.06 o 
  -2   2   6     4585.85     4180.58    105.12 o 
   0   2   6    24819.78    24757.96    352.10 o 
   2   2   6    23926.66    26741.85    329.80 o 
   4   2   6    16940.44    17969.70    315.18 o 
   6   2   6        5.16       -2.05     26.27 o 
   8   2   6      869.29      723.78     70.51 o 
  10   2   6     1982.90     2132.33    129.70 o 
  12   2   6      154.79      120.69     49.20 o 
  14   2   6     9006.43     9071.92   1262.10 o 
  16   2   6     5041.90     5544.09    270.57 o 
  18   2   6       70.94       28.02     46.55 o 
  20   2   6      493.16      554.02    118.58 o 
  22   2   6      407.92      106.88    221.96 o 
  24   2   6       80.26       58.51    121.36 o 
 -27   3   6      108.67      147.89     61.10 o 
 -25   3   6        0.93      -34.97     35.81 o 
 -23   3   6     1438.12     1411.92    111.49 o 
 -21   3   6      379.25      314.24     60.13 o 
 -19   3   6       16.64        2.25     29.07 o 
 -17   3   6      528.55      457.86     47.49 o 
 -15   3   6      258.00      266.49     31.30 o 
 -13   3   6      211.75      168.48     22.97 o 
 -11   3   6     4054.42     3584.89     85.57 o 
  -9   3   6     1108.56     1084.55     56.24 o 
  -7   3   6      797.21      792.41     38.60 o 
  -5   3   6     2449.51     2442.08     67.78 o 
  -3   3   6     3510.75     3984.42     99.17 o 
  -1   3   6     2086.31     2068.84     64.82 o 
   1   3   6    12277.61    11351.93    242.15 o 
   3   3   6     6602.11     6982.89    188.48 o 
   5   3   6     1150.69      982.66     46.55 o 
   7   3   6     2116.42     2128.05     90.01 o 
   9   3   6      307.13      350.85     38.40 o 
  11   3   6     1504.93     1448.62     72.07 o 
  13   3   6     3553.41     3813.30    146.87 o 
  15   3   6     1303.14     1252.72     99.22 o 
  17   3   6      352.54      293.17     57.61 o 
  19   3   6      380.64      554.72    107.23 o 
  21   3   6      102.09       52.57     53.70 o 
  23   3   6       22.22      -53.59     53.59 o 
 -26   4   6        2.37      -27.54     38.61 o 
 -24   4   6       14.26       11.98     39.04 o 
 -22   4   6      495.81      567.02     83.14 o 
 -20   4   6       17.61        6.58     32.08 o 
 -18   4   6      110.72       82.16     40.63 o 
 -16   4   6        4.88       -2.80     18.84 o 
 -14   4   6        3.44        7.57     17.34 o 
 -12   4   6      497.54      383.11     39.77 o 
 -10   4   6     1675.98     1716.08     65.23 o 
  -8   4   6      461.13      479.63     33.70 o 
  -6   4   6      306.53      424.16     31.17 o 
  -4   4   6      184.82      122.97     17.19 o 
  -2   4   6     2159.79     1907.65     72.46 o 
   0   4   6      735.29      522.34     34.99 o 
   2   4   6     3376.36     3195.68     93.94 o 
   4   4   6      870.60      761.11     41.08 o 
   6   4   6     3580.30     4005.62     99.43 o 
   8   4   6      850.76      678.35     48.86 o 
  10   4   6      945.83      970.20     61.17 o 
  12   4   6        7.87        9.67     19.88 o 
  14   4   6      443.65      415.13     48.78 o 
  16   4   6       71.36       73.45     36.21 o 
  18   4   6      517.78      485.06     98.25 o 
  20   4   6      128.34      167.09     70.76 o 
  22   4   6       50.56       32.84     50.11 o 
 -25   5   6       67.41       93.46     74.37 o 
 -23   5   6       33.04       14.01     53.67 o 
 -21   5   6      668.12      624.97     88.52 o 
 -19   5   6     1009.85     1204.67     95.25 o 
 -17   5   6      299.44      310.86     46.45 o 
 -15   5   6      349.10      359.17     46.35 o 
 -13   5   6        9.91       37.53     21.73 o 
 -11   5   6     1521.89     1625.29     60.71 o 
  -9   5   6     3478.56     3664.13    101.07 o 
  -7   5   6     2108.35     1841.40    105.08 o 
  -5   5   6      770.59      743.06     54.88 o 
  -3   5   6      284.35      195.46     34.25 o 
  -1   5   6      772.78      951.03     61.69 o 
   1   5   6     3540.75     3682.99    102.32 o 
   3   5   6     4279.53     4952.13    157.97 o 
   5   5   6      890.86      800.76     44.08 o 
   7   5   6     5682.99     6119.71    155.69 o 
   9   5   6       78.16      125.09     28.87 o 
  11   5   6     1087.75     1079.13     68.16 o 
  13   5   6      992.25     1169.89     72.77 o 
  15   5   6     1044.83      991.89     70.13 o 
  17   5   6      136.43      102.00     42.68 o 
  19   5   6      242.97      200.30     73.59 o 
  21   5   6       58.20       82.28     53.77 o 
 -24   6   6      146.15      125.53     74.15 o 
 -22   6   6     1059.21     1132.28    134.88 o 
 -20   6   6        7.16       20.79     49.05 o 
 -18   6   6        1.05       10.95     30.13 o 
 -16   6   6     4736.34     5559.98    197.22 o 
 -14   6   6       83.76      103.43     35.88 o 
 -12   6   6     1977.39     1672.59    100.18 o 
 -10   6   6     6005.02     6956.58    192.08 o 
  -8   6   6     5997.78     6571.99    187.11 o 
  -6   6   6     2411.12     2456.97    107.64 o 
  -4   6   6     1228.01     1341.19    107.26 o 
  -2   6   6     2160.34     2074.03     99.16 o 
   0   6   6      129.90      108.68     29.16 o 
   2   6   6       15.33       36.24     21.18 o 
   4   6   6     3375.06     3699.06    100.42 o 
   6   6   6      907.13      831.48     50.50 o 
   8   6   6     1499.17     1653.87     82.38 o 
  10   6   6        2.08        0.74     20.06 o 
  12   6   6     2024.62     2182.84    100.45 o 
  14   6   6       43.55       47.98     28.62 o 
  16   6   6      123.20       90.95     41.94 o 
  18   6   6      480.59      418.36     70.99 o 
  20   6   6      107.52       95.61     48.50 o 
 -23   7   6      124.27       88.44     91.18 o 
 -21   7   6      578.11      201.29    220.92 o 
 -19   7   6      869.28     1143.13    185.60 o 
 -17   7   6      195.85      213.50     54.33 o 
 -15   7   6       60.21      101.20     41.81 o 
 -13   7   6     2190.15     2464.25    130.12 o 
 -11   7   6     5081.86     5792.85    309.79 o 
  -9   7   6     1696.46     1405.84     86.53 o 
  -7   7   6     1731.15     1867.79    100.13 o 
  -5   7   6     1351.62     1331.08    126.95 o 
  -3   7   6       49.64       58.96     29.06 o 
  -1   7   6      180.63      221.67     45.44 o 
   1   7   6     4758.69     5785.05    300.15 o 
   3   7   6      884.79      860.95     73.53 o 
   5   7   6        0.77      -21.41     21.41 o 
   7   7   6     2982.93     3514.10    107.03 o 
   9   7   6      312.22      273.89     45.17 o 
  11   7   6      333.97      276.80     46.56 o 
  13   7   6      565.06      586.59     64.87 o 
  15   7   6     1047.46     1001.05     90.55 o 
  17   7   6      260.39      299.29     64.37 o 
  19   7   6      122.56      116.75     49.95 o 
 -20   8   6       59.24        6.80     46.62 o 
 -18   8   6       17.97       -5.43     32.93 o 
 -16   8   6      230.33      102.49     50.15 o 
 -14   8   6      454.15      326.54     64.30 o 
 -12   8   6     1626.72     1551.50    152.61 o 
 -10   8   6     2545.53     2567.30    147.06 o 
  -8   8   6     1188.63     1113.43    114.46 o 
  -6   8   6       34.71       18.99     28.07 o 
  -4   8   6       60.58       64.38     34.20 o 
  -2   8   6     1319.43     1422.86     98.33 o 
   0   8   6      525.62      523.63     71.18 o 
   2   8   6       70.92      152.38     42.89 o 
   4   8   6      254.61      277.90     47.31 o 
   6   8   6      462.62      459.95     58.84 o 
   8   8   6      533.94      559.38     75.39 o 
  10   8   6      242.74      243.14     57.31 o 
  12   8   6        1.23      -25.11     28.80 o 
  14   8   6        7.16       12.67     33.70 o 
  16   8   6       43.07       60.85     39.86 o 
  18   8   6      783.55     1061.56    125.41 o 
 -19   9   6      177.93       68.62     50.95 o 
 -17   9   6       75.17       47.61     62.95 o 
 -15   9   6      354.77      102.85     93.90 o 
 -13   9   6        0.51       37.18     40.27 o 
 -11   9   6      166.75       82.72     40.61 o 
  -9   9   6       84.55       37.12     31.14 o 
  -7   9   6       87.13       33.45     36.22 o 
  -5   9   6      132.55      105.10     41.32 o 
  -3   9   6      131.19      146.54     45.03 o 
  -1   9   6       71.29       51.11     36.48 o 
   1   9   6      342.77      350.25     64.04 o 
   3   9   6       57.93       63.13     49.72 o 
   5   9   6       50.73       31.44     32.45 o 
   7   9   6      556.63      555.42     67.53 o 
   9   9   6      111.62       43.27     37.29 o 
  11   9   6      197.69       98.34    121.61 o 
  13   9   6       46.44       43.02     49.88 o 
  15   9   6      209.51       17.70     55.40 o 
 -14  10   6       77.07       97.40     57.98 o 
 -12  10   6       11.87        0.05     38.31 o 
 -10  10   6      334.97       53.25    126.88 o 
  -8  10   6       82.61       15.13     36.88 o 
  -6  10   6      174.64      107.16     77.36 o 
  -4  10   6      129.56       64.14     63.22 o 
  -2  10   6       24.96       37.81     40.06 o 
   0  10   6        2.41        1.07     33.75 o 
   2  10   6       19.22       14.71     36.56 o 
   4  10   6      314.47      237.82     52.46 o 
   6  10   6      219.50      225.72     54.45 o 
   8  10   6        5.10        4.36     96.23 o 
  10  10   6       10.08      -36.94     36.94 o 
  12  10   6       14.74      -42.69     83.57 o 
 -11  11   6       20.90      -26.46     68.34 o 
  -9  11   6        5.02      -42.50     42.50 o 
  -7  11   6       28.65       32.74     41.57 o 
  -5  11   6       82.75       50.49     47.46 o 
  -3  11   6        8.85      -13.51     40.59 o 
  -1  11   6        7.88       22.06     62.80 o 
   1  11   6      174.34       98.97     73.89 o 
   3  11   6      198.56      169.14     77.15 o 
   5  11   6       79.60       94.42     73.83 o 
   7  11   6       15.89        1.24     69.20 o 
 -27   1   7       19.40       20.93     38.31 o 
 -25   1   7        1.28        8.50     32.92 o 
 -23   1   7        0.54      -10.18     27.68 o 
 -21   1   7      195.17      145.18     38.82 o 
 -19   1   7      833.79      917.97     65.30 o 
 -17   1   7      230.13      211.10     35.07 o 
 -15   1   7      354.07      284.09     37.43 o 
 -13   1   7      247.06      343.72     29.08 o 
 -11   1   7        1.01        3.38      8.03 o 
  -9   1   7      211.45      289.03     24.48 o 
  -7   1   7     2218.86     2132.87     63.97 o 
  -5   1   7     1413.78     1188.73     68.81 o 
  -3   1   7     1470.65      910.12     87.19 o 
  -1   1   7      676.83      489.21     31.82 o 
   1   1   7     1956.66     1795.20     67.33 o 
   3   1   7    11982.73    13171.78    327.69 o 
   5   1   7     1347.06     1642.33    155.24 o 
   7   1   7     4689.06     4936.85    185.07 o 
   9   1   7     1048.24     1133.08     89.33 o 
  11   1   7      356.81      246.48     55.81 o 
  13   1   7       13.83       33.92     37.41 o 
  15   1   7      113.53       16.61     47.55 o 
  17   1   7      586.28      504.33    103.09 o 
  19   1   7       10.95       32.54     56.03 o 
  21   1   7       89.31      112.64     65.24 o 
  23   1   7       21.27       33.16     74.14 o 
 -28   2   7       21.00       13.59     48.52 o 
 -26   2   7      114.97       80.18     95.38 o 
 -24   2   7       70.19       51.24     42.35 o 
 -22   2   7       32.04       52.84     38.83 o 
 -20   2   7        3.67        2.93     23.43 o 
 -18   2   7     1450.73     1570.21     80.32 o 
 -16   2   7     7619.52     7716.46    182.38 o 
 -14   2   7     1473.50     1549.55     60.36 o 
 -12   2   7     2403.65     2073.19     65.40 o 
 -10   2   7      979.04      784.36     45.36 o 
  -8   2   7      150.96      228.54     25.69 o 
  -4   2   7    14286.86    15113.52    217.07 o 
  -2   2   7       95.63       50.80     15.42 o 
   0   2   7      926.68      616.10     47.58 o 
   2   2   7     6904.35     8046.15    174.63 o 
   4   2   7      620.48      581.15     42.99 o 
   6   2   7     1793.36     1983.43    110.58 o 
   8   2   7     1353.89     1500.07    103.32 o 
  10   2   7        8.16       30.98     30.17 o 
  12   2   7      285.58      226.55     60.52 o 
  14   2   7     6238.43     5850.81    329.80 o 
  16   2   7       72.12       42.58     49.20 o 
  18   2   7      281.48      123.69    112.89 o 
  20   2   7        8.89      -19.54     49.30 o 
  22   2   7        1.36      -41.13     46.55 o 
  24   2   7        2.45        4.66     63.98 o 
 -27   3   7       52.27       23.86     49.15 o 
 -25   3   7        0.19       14.70     42.38 o 
 -23   3   7      700.06      843.78     94.57 o 
 -21   3   7       18.97      -29.21     29.21 o 
 -19   3   7      147.55      160.28     44.62 o 
 -17   3   7      315.07      231.17     48.44 o 
 -15   3   7       11.50      -16.09     16.09 o 
 -13   3   7      606.26      542.26     38.12 o 
 -11   3   7      615.83      568.34     32.56 o 
  -9   3   7       13.93       -6.00      8.89 o 
  -7   3   7      743.26      653.45     27.28 o 
  -5   3   7       61.87       86.75     12.67 o 
  -3   3   7    18213.07    17011.01    253.56 o 
  -1   3   7       80.98       62.69     15.62 o 
   1   3   7     1242.10     1108.84     51.62 o 
   3   3   7     6684.72     6787.34    129.26 o 
   5   3   7     1999.59     2252.11     70.71 o 
   7   3   7       28.98        8.43     14.03 o 
   9   3   7     1720.17     1579.74     87.08 o 
  11   3   7      548.83      549.71     57.60 o 
  13   3   7       15.70        2.39     25.63 o 
  15   3   7      362.31      395.51     61.01 o 
  17   3   7     1456.24     1424.32    112.03 o 
  19   3   7       40.14       65.10     61.57 o 
  21   3   7        3.87       -7.86     44.28 o 
  23   3   7      239.77      186.94    267.65 o 
 -26   4   7      269.96      301.03     72.52 o 
 -24   4   7        8.02      -20.17     39.67 o 
 -22   4   7      221.18      162.69     52.87 o 
 -20   4   7     2458.97     2623.18    192.53 o 
 -18   4   7       34.60       23.40     29.95 o 
 -16   4   7       40.67       26.12     22.86 o 
 -14   4   7     2718.59     3082.39    118.91 o 
 -12   4   7     3902.53     3565.64    111.85 o 
 -10   4   7     6311.20     6360.68    138.08 o 
  -8   4   7     1142.55     1305.83     54.37 o 
  -6   4   7     1741.79     1442.28     54.82 o 
  -4   4   7        8.30       15.87     11.83 o 
  -2   4   7       77.80      145.57     21.87 o 
   0   4   7     3816.42     3625.57    112.84 o 
   2   4   7     2532.76     2659.15     88.52 o 
   4   4   7      242.17      199.87     26.38 o 
   6   4   7      133.80       97.03     20.77 o 
   8   4   7     1749.01     1665.41     78.14 o 
  10   4   7     8398.62     8550.74    201.08 o 
  12   4   7      170.24       90.04     29.88 o 
  14   4   7     1287.05     1334.79     93.10 o 
  16   4   7      171.17      175.17     50.56 o 
  18   4   7       52.54       33.54     50.97 o 
  20   4   7      288.41       67.78    170.66 o 
  22   4   7       43.71       43.11     57.07 o 
 -25   5   7      377.59      343.83    139.35 o 
 -23   5   7     1112.60     1304.50    110.03 o 
 -21   5   7      460.93      452.95     74.76 o 
 -19   5   7        3.32      -30.08     30.08 o 
 -17   5   7     1798.47     1820.08     91.60 o 
 -15   5   7      580.82      788.74     61.63 o 
 -13   5   7     2483.18     2299.74     93.32 o 
 -11   5   7     3515.99     4283.05    157.61 o 
  -9   5   7     6622.37     7070.01    157.44 o 
  -7   5   7       30.21       52.33     21.81 o 
  -5   5   7      245.51      286.76     41.82 o 
  -3   5   7     4599.06     5154.73    155.46 o 
  -1   5   7      948.55      818.28     59.69 o 
   1   5   7        0.71       11.68     13.92 o 
   3   5   7     4725.84     5216.40    135.86 o 
   5   5   7      331.20      253.99     32.52 o 
   7   5   7     1138.06     1048.88     64.68 o 
   9   5   7      156.97      116.20     30.68 o 
  11   5   7      161.02       93.50     30.03 o 
  13   5   7        2.06       11.85     23.16 o 
  15   5   7      371.10      399.55     55.38 o 
  17   5   7      623.42      726.46    143.82 o 
  19   5   7        6.97       28.68     56.63 o 
  21   5   7       51.91      -23.37     70.53 o 
 -24   6   7       65.80       90.45     69.73 o 
 -22   6   7      142.93      205.61     80.49 o 
 -20   6   7      473.70      469.57    102.68 o 
 -18   6   7        4.61      -15.18     29.92 o 
 -16   6   7        1.20       11.52     34.88 o 
 -14   6   7     2313.73     2833.95    135.95 o 
 -12   6   7     4244.68     4655.99    172.94 o 
 -10   6   7      641.74      519.33     76.06 o 
  -8   6   7      813.32      823.41     92.81 o 
  -6   6   7     2279.88     2584.37    169.42 o 
  -4   6   7       18.83       25.11     21.89 o 
  -2   6   7       39.29       67.13     24.83 o 
   0   6   7     1326.81     1497.16     88.18 o 
   2   6   7      171.34      120.54     32.64 o 
   4   6   7      174.11      137.37     27.15 o 
   6   6   7      324.34      357.12     39.93 o 
   8   6   7      261.24      130.47     32.20 o 
  10   6   7      177.67      145.38     35.07 o 
  12   6   7       35.30       53.24     27.29 o 
  14   6   7     1122.58     1033.79     74.98 o 
  16   6   7       51.73       52.67     38.79 o 
  18   6   7       52.68       25.90     40.44 o 
  20   6   7       29.48       79.27     63.73 o 
 -23   7   7      127.01       77.84     86.42 o 
 -21   7   7       24.48       -3.67     51.47 o 
 -19   7   7      107.23       62.24    114.03 o 
 -17   7   7      152.66      173.69     54.39 o 
 -15   7   7      386.87      273.78     58.06 o 
 -13   7   7        3.84       -3.07     29.25 o 
 -11   7   7     1349.34     1463.04    195.41 o 
  -9   7   7      569.27      628.31     66.92 o 
  -7   7   7      169.78      100.50     32.09 o 
  -5   7   7       31.27       21.63     23.73 o 
  -3   7   7      501.59      670.20     67.67 o 
  -1   7   7       41.48       17.77     25.28 o 
   1   7   7      237.94      291.07     51.15 o 
   3   7   7      852.30     1067.50    102.44 o 
   5   7   7     2146.42     2183.46     96.52 o 
   7   7   7      566.57      641.49     59.71 o 
   9   7   7      140.88      164.85     36.96 o 
  11   7   7      747.98      698.46     65.69 o 
  13   7   7      253.91      314.29     53.19 o 
  15   7   7       32.76       61.34     37.80 o 
  17   7   7      147.74       89.94     43.34 o 
  19   7   7       78.14       65.79     52.14 o 
 -20   8   7        0.59      -12.65     50.47 o 
 -18   8   7      145.95       58.65     58.24 o 
 -16   8   7       12.23       35.07     38.33 o 
 -14   8   7       16.00        9.96     34.62 o 
 -12   8   7       43.99       29.39     35.16 o 
 -10   8   7      482.49      407.37     81.81 o 
  -8   8   7       11.71       23.08     31.01 o 
  -6   8   7      510.40      553.71     72.66 o 
  -4   8   7      548.86      540.98     68.52 o 
  -2   8   7      197.50      174.90     45.05 o 
   0   8   7      241.69      177.79     47.17 o 
   2   8   7      640.50      709.07     78.55 o 
   4   8   7      468.29      486.16     59.95 o 
   6   8   7     1602.47     1855.10     95.86 o 
   8   8   7      451.17      500.51     74.13 o 
  10   8   7     1131.93     1280.11    123.05 o 
  12   8   7      304.05      188.89    118.80 o 
  14   8   7      178.87       80.09     43.49 o 
  16   8   7      110.36      115.46     67.96 o 
 -17   9   7       19.19      -12.24     42.91 o 
 -15   9   7       54.49       34.24     49.18 o 
 -13   9   7        1.35       45.37     37.25 o 
 -11   9   7       64.71      108.38     41.45 o 
  -9   9   7      168.79       69.75     45.40 o 
  -7   9   7      142.94      177.54     52.09 o 
  -5   9   7      312.68      329.87     63.85 o 
  -3   9   7        5.97      -10.00     30.30 o 
  -1   9   7     1242.11     1353.24    104.09 o 
   1   9   7     1070.63     1057.01     94.49 o 
   3   9   7       67.32       82.24     37.71 o 
   5   9   7      384.32      487.81     63.58 o 
   7   9   7      167.18      183.91     46.20 o 
   9   9   7       41.53       62.65     33.38 o 
  11   9   7      486.19      484.95    105.23 o 
  13   9   7      697.01      775.60    129.56 o 
 -14  10   7       98.97       -0.78     56.83 o 
 -12  10   7       12.83      -57.08     69.20 o 
 -10  10   7      475.78      144.62    212.44 o 
  -8  10   7       84.30       13.10     35.75 o 
  -6  10   7        9.57      -15.46     34.35 o 
  -4  10   7      976.87      998.74    113.56 o 
  -2  10   7      229.04      235.71     60.25 o 
   0  10   7      400.65      573.17     85.13 o 
   2  10   7      216.69      139.01     66.29 o 
   4  10   7      722.99      915.52     82.34 o 
   6  10   7       16.22       32.88     40.72 o 
   8  10   7       10.45       25.41     60.81 o 
  10  10   7      292.15       32.21    109.17 o 
  -9  11   7       72.70       89.34     93.85 o 
  -7  11   7      348.06      144.67    216.25 o 
  -5  11   7      216.76      128.60     61.40 o 
  -3  11   7        5.56       46.91     43.32 o 
  -1  11   7      137.03      141.36     54.23 o 
   1  11   7      245.51      319.50     92.06 o 
   3  11   7       37.03       72.68     71.05 o 
   5  11   7       14.61       -4.25     69.67 o 
 -26   0   8      274.44      105.33    209.21 o 
 -24   0   8       60.98       74.52     48.67 o 
 -22   0   8     3341.00     3577.27    196.47 o 
 -20   0   8     7420.20     7794.15    289.27 o 
 -18   0   8      509.34      625.64     72.95 o 
 -16   0   8      958.54      895.76     81.32 o 
 -14   0   8    15929.98    17178.06    430.20 o 
 -12   0   8     1264.78      986.43     53.63 o 
 -10   0   8    15603.58    16599.47    303.30 o 
  -8   0   8    40565.84    48813.96    904.74 o 
  -6   0   8     3459.07     3208.37    172.28 o 
  -4   0   8       47.34       45.31     26.65 o 
  -2   0   8    19000.43    17978.62    570.14 o 
   0   0   8    18286.44    19531.81    389.01 o 
   2   0   8      122.17      178.37     51.97 o 
   4   0   8      199.20       57.87     39.79 o 
   6   0   8     3032.93     3000.31    196.07 o 
   8   0   8     4484.05     4799.62    271.27 o 
  10   0   8      229.64      156.48     69.29 o 
  12   0   8     3096.04     3453.18    259.08 o 
  14   0   8     3387.76     3607.94    286.88 o 
  16   0   8       14.41       14.47     59.77 o 
  18   0   8      158.00      143.34     94.80 o 
  20   0   8      454.04       91.56     94.23 o 
  22   0   8      202.55      171.90    126.78 o 
 -27   1   8       29.85       -8.57     38.96 o 
 -25   1   8     1131.78     1394.79    193.03 o 
 -23   1   8      523.17      501.78     65.05 o 
 -21   1   8       56.42       51.42     31.38 o 
 -19   1   8     2146.68     1980.23     94.32 o 
 -17   1   8     1487.12     1663.65     81.34 o 
 -15   1   8       52.63       12.54     16.57 o 
 -13   1   8     2094.27     1801.88     62.08 o 
 -11   1   8     9010.53    10627.53    154.12 o 
  -9   1   8     7262.18     7487.35    148.17 o 
  -7   1   8      172.18      174.57     22.70 o 
  -5   1   8     9696.60     9451.72    274.95 o 
  -3   1   8      987.12      736.12     43.70 o 
  -1   1   8      183.86      265.15     27.62 o 
   1   1   8     1437.59      961.41     51.96 o 
   3   1   8       40.09       24.34     20.10 o 
   5   1   8     2342.91     2282.43    165.04 o 
   7   1   8     1313.70     1227.43     87.96 o 
   9   1   8     3438.07     3577.54    168.06 o 
  11   1   8      655.98      772.33     85.07 o 
  13   1   8      452.23      558.78     84.97 o 
  15   1   8      632.53      777.98    119.83 o 
  17   1   8     1323.05     1307.49    140.09 o 
  19   1   8        1.58      -25.04     58.82 o 
  21   1   8        2.18       32.39     48.73 o 
  23   1   8      741.85       73.75    317.81 o 
 -28   2   8      151.63       64.63     60.28 o 
 -26   2   8      181.03       61.03     95.24 o 
 -24   2   8       90.55      112.65     49.19 o 
 -22   2   8     1103.15     1320.18    103.38 o 
 -20   2   8     1294.50     1316.91    132.73 o 
 -18   2   8     1230.09     1290.65     88.64 o 
 -16   2   8       91.47      133.76     29.73 o 
 -14   2   8     5811.63     6647.44    137.15 o 
 -12   2   8      136.91       95.24     19.27 o 
 -10   2   8     1804.69     1910.13     65.51 o 
  -8   2   8     4476.15     4644.72    106.65 o 
  -6   2   8     1602.38     1811.93     59.11 o 
  -4   2   8       58.64       44.82     12.16 o 
  -2   2   8     3720.86     3369.16    103.55 o 
   0   2   8    16595.34    17449.02    324.46 o 
   2   2   8      498.69      637.25     44.58 o 
   4   2   8     1366.48      959.69     74.53 o 
   6   2   8     4051.15     4998.82    193.18 o 
   8   2   8      908.17     1029.38     88.91 o 
  10   2   8       62.74        4.56     29.73 o 
  12   2   8      749.77     1022.43    106.47 o 
  14   2   8     1499.10     1330.38    169.14 o 
  16   2   8      317.46      247.77     78.95 o 
  18   2   8      239.43      250.26    204.74 o 
  20   2   8      343.53      104.60    212.92 o 
  22   2   8       24.81       11.87     96.70 o 
 -27   3   8       22.17      -14.30     48.25 o 
 -25   3   8      494.28      542.28     87.68 o 
 -23   3   8      958.03      955.11     98.86 o 
 -21   3   8      369.55      355.16     77.59 o 
 -19   3   8     1269.82     1445.20    100.88 o 
 -17   3   8       32.23        6.30     26.13 o 
 -15   3   8      222.67      241.03     36.80 o 
 -13   3   8       66.19       73.02     24.70 o 
 -11   3   8     1441.84     1532.48     54.29 o 
  -9   3   8       29.34       30.17     12.90 o 
  -7   3   8     1072.91      952.56     36.39 o 
  -5   3   8      114.27      133.56     18.66 o 
  -3   3   8     1751.07     1677.62     67.61 o 
  -1   3   8    10558.46    10784.13    227.48 o 
   1   3   8     6983.54     7643.24    186.11 o 
   3   3   8     8094.29     8442.16    180.18 o 
   5   3   8     1979.49     2154.63     79.84 o 
   7   3   8        6.48       26.72     18.84 o 
   9   3   8      517.62      444.17     55.43 o 
  11   3   8     1595.78     1888.42    151.39 o 
  13   3   8     1336.47     1148.14     87.61 o 
  15   3   8     1044.99      962.11     84.78 o 
  17   3   8     1604.42     1608.73    109.98 o 
  19   3   8      120.54       27.62     54.44 o 
  21   3   8        8.65       11.22     54.96 o 
 -26   4   8      245.24      188.55     65.27 o 
 -24   4   8      141.72      162.69     54.17 o 
 -22   4   8      421.41      430.71     73.80 o 
 -20   4   8      134.52      148.04     50.61 o 
 -18   4   8     2014.98     2141.38    121.82 o 
 -16   4   8      352.65      371.58     48.61 o 
 -14   4   8     1302.05     1342.68     72.19 o 
 -12   4   8      459.51      421.89     45.51 o 
 -10   4   8     1349.61     1522.24     77.79 o 
  -8   4   8      481.97      519.05     37.14 o 
  -6   4   8     4170.74     4347.63    107.05 o 
  -4   4   8     1301.36     1120.33     51.94 o 
  -2   4   8     8249.33     9261.75    290.77 o 
   0   4   8      762.50      814.26     48.58 o 
   2   4   8     6162.32     5745.99    356.96 o 
   4   4   8     2496.89     2705.48     83.08 o 
   6   4   8     4488.11     4086.82    126.51 o 
   8   4   8     1141.28     1257.36     71.63 o 
  10   4   8     4429.52     4560.57    291.44 o 
  12   4   8     1904.89     1713.61    105.01 o 
  14   4   8     1210.16     1386.56     98.34 o 
  16   4   8      768.63      835.81     84.81 o 
  18   4   8      506.12      548.57    106.92 o 
  20   4   8       77.03       27.36     50.06 o 
  22   4   8      368.15      104.69    107.65 o 
 -25   5   8      228.35      302.32     68.85 o 
 -23   5   8       56.43       37.60     45.69 o 
 -21   5   8      116.08      137.76     49.33 o 
 -19   5   8        3.60        1.51     36.16 o 
 -17   5   8      106.96       40.10     29.12 o 
 -15   5   8     1698.57     1757.80    105.37 o 
 -13   5   8     6986.25     7508.37    185.33 o 
 -11   5   8     1210.37      943.26     64.38 o 
  -9   5   8     1326.08     1200.06     71.75 o 
  -7   5   8     2154.45     2058.04     94.09 o 
  -5   5   8        7.81        4.15     17.14 o 
  -3   5   8      530.94      519.89     51.72 o 
  -1   5   8     4941.63     5039.06    159.25 o 
   1   5   8      447.32      493.39     43.20 o 
   3   5   8      623.01      589.95     43.49 o 
   5   5   8     2336.96     2666.80     87.96 o 
   7   5   8      428.80      431.93     51.77 o 
   9   5   8      858.33      787.74     60.39 o 
  11   5   8     5233.87     6064.82    174.73 o 
  13   5   8     1515.33     1675.95     91.46 o 
  15   5   8       70.27        9.17     33.75 o 
  17   5   8       62.56       67.30     54.97 o 
  19   5   8       14.39       35.12     50.96 o 
  21   5   8       85.47       68.10     68.83 o 
 -24   6   8      629.69      778.10    139.04 o 
 -22   6   8       24.36        0.88     55.72 o 
 -20   6   8       20.86       14.43     59.11 o 
 -18   6   8      311.95      300.90     83.84 o 
 -16   6   8      253.23      280.79     59.65 o 
 -14   6   8      723.49      852.37     78.40 o 
 -12   6   8     5043.37     5187.36    187.56 o 
 -10   6   8      347.26      396.44     53.97 o 
  -8   6   8      286.74      250.64     43.25 o 
  -6   6   8        3.52       -3.34     17.03 o 
  -4   6   8     1106.43     1202.99     78.61 o 
  -2   6   8      319.02      335.18     49.57 o 
   0   6   8        1.38        4.10     23.10 o 
   2   6   8      491.18      743.51     67.85 o 
   4   6   8     1921.17     1998.14     90.08 o 
   6   6   8     2469.64     2670.50     92.59 o 
   8   6   8      184.88      102.83     30.65 o 
  10   6   8       31.80        7.22     22.45 o 
  12   6   8      499.80      490.12     59.95 o 
  14   6   8       64.10        5.71     27.86 o 
  16   6   8      523.95      617.06     85.52 o 
  18   6   8        4.21       -6.82     48.16 o 
 -21   7   8      266.34      114.18    107.65 o 
 -19   7   8        9.12      -31.43     33.94 o 
 -17   7   8       13.99      -10.02     43.06 o 
 -15   7   8      521.60      532.06     78.67 o 
 -13   7   8     1971.31     2203.92    153.70 o 
 -11   7   8       68.45      107.94     45.50 o 
  -9   7   8       52.35        1.35     23.24 o 
  -7   7   8     1624.78     1753.17    104.56 o 
  -5   7   8      728.46      722.25     73.43 o 
  -3   7   8      133.54       90.23     36.97 o 
  -1   7   8     2674.43     3221.54    142.02 o 
   1   7   8      341.72      277.36     53.81 o 
   3   7   8      120.52      136.24     36.16 o 
   5   7   8       90.51      116.83     35.70 o 
   7   7   8      782.81      972.23     69.73 o 
   9   7   8     1203.28     1114.75     91.52 o 
  11   7   8      193.67      337.17     62.98 o 
  13   7   8      520.08      625.59     67.38 o 
  15   7   8        0.63        0.07     29.77 o 
  17   7   8        5.80      -37.02     37.02 o 
 -20   8   8      142.16       31.99    105.37 o 
 -18   8   8      768.87      662.02    114.93 o 
 -16   8   8      161.25       38.31     35.37 o 
 -14   8   8       81.90      114.97     44.80 o 
 -12   8   8      879.27      795.50     85.65 o 
 -10   8   8      570.67      488.92     89.81 o 
  -8   8   8      963.10      825.31     78.61 o 
  -6   8   8      181.51      194.52     48.31 o 
  -4   8   8      515.45      532.36     72.17 o 
  -2   8   8      467.74      467.09     69.33 o 
   0   8   8        3.98       17.27     30.41 o 
   2   8   8     1629.74     1533.59    105.77 o 
   4   8   8      134.57      143.44     38.68 o 
   6   8   8      163.43      169.79     43.80 o 
   8   8   8      434.42      376.18     68.07 o 
  10   8   8      920.44     1011.95    121.97 o 
  12   8   8       53.68        9.88     31.16 o 
  14   8   8       19.72       -3.66     36.93 o 
  16   8   8       97.10       34.40     47.60 o 
 -17   9   8        7.74        1.29     36.72 o 
 -15   9   8      654.28      622.92    178.66 o 
 -13   9   8      334.27      298.57     81.01 o 
 -11   9   8       41.34        9.71     36.17 o 
  -9   9   8       44.36       88.94     50.24 o 
  -7   9   8      778.71      719.99     85.61 o 
  -5   9   8        0.55       60.71     42.94 o 
  -3   9   8      141.12      173.41     50.94 o 
  -1   9   8     1450.67     1400.32    156.59 o 
   1   9   8      437.14      471.36     75.25 o 
   3   9   8      196.05      191.75     50.63 o 
   5   9   8      252.39      422.49     64.56 o 
   7   9   8       94.01       94.30     42.97 o 
   9   9   8        0.76       37.53     36.70 o 
  11   9   8      367.52      421.44    104.78 o 
  13   9   8      567.15      637.44    121.37 o 
 -14  10   8        1.38       32.84     51.45 o 
 -12  10   8       90.59       87.38     47.17 o 
 -10  10   8       35.50       31.09     45.61 o 
  -8  10   8       19.90      -35.90     35.90 o 
  -6  10   8       69.81       40.55     37.42 o 
  -4  10   8       10.02      -13.34     31.54 o 
  -2  10   8        8.23       12.98     36.58 o 
   0  10   8       88.58       93.09     46.11 o 
   2  10   8      292.37      338.49     59.65 o 
   4  10   8      160.66      218.74     56.09 o 
   6  10   8       20.06       19.31     41.20 o 
   8  10   8        5.29      -13.93     48.78 o 
  -7  11   8        6.95        2.11     41.04 o 
  -5  11   8      107.37       24.55     53.62 o 
  -3  11   8       95.30        2.54     66.20 o 
  -1  11   8        0.07        9.11     46.13 o 
   1  11   8       39.74       52.54     82.90 o 
   3  11   8        5.30      -20.51     66.91 o 
 -27   1   9       82.93      -24.66     39.10 o 
 -25   1   9      109.84       38.62     37.87 o 
 -23   1   9       90.48      148.20     49.85 o 
 -21   1   9       37.04       30.92     29.95 o 
 -19   1   9        8.34       53.73     26.70 o 
 -17   1   9        8.91       13.23     20.63 o 
 -15   1   9      239.73      305.31     39.42 o 
 -13   1   9       16.42       23.32     14.01 o 
 -11   1   9     5448.46     5568.06    117.89 o 
  -9   1   9      113.89       65.15     17.47 o 
  -7   1   9     1745.51     1750.53     73.46 o 
  -5   1   9      200.02      179.09     26.03 o 
  -3   1   9      628.12      668.29     40.81 o 
  -1   1   9      842.87      807.25     49.72 o 
   1   1   9       12.22        2.67     13.04 o 
   3   1   9      110.04       97.46     32.34 o 
   5   1   9      427.71      431.38     85.85 o 
   7   1   9      684.77      544.20     62.01 o 
   9   1   9     1700.50     2039.02    129.83 o 
  11   1   9       65.58       73.45     39.10 o 
  13   1   9      647.62      515.73     91.23 o 
  15   1   9      293.60      183.32     67.30 o 
  17   1   9      122.72       38.59     53.80 o 
  19   1   9        0.10      -22.21     44.17 o 
  21   1   9        4.81       10.93     61.87 o 
 -26   2   9        4.57       -8.33     59.26 o 
 -24   2   9       36.24       40.91     56.99 o 
 -22   2   9     1150.18     1084.52     94.89 o 
 -20   2   9       26.34       16.15     32.45 o 
 -18   2   9        3.95        3.53     28.27 o 
 -16   2   9     1557.28     1500.47    111.42 o 
 -14   2   9     1426.63     1429.65     59.80 o 
 -12   2   9     1723.75     1804.29     64.99 o 
 -10   2   9      194.63      340.46     32.94 o 
  -8   2   9     3524.18     3492.13     93.04 o 
  -6   2   9     1172.29     1059.05     58.31 o 
  -4   2   9     1924.51     1662.03     55.33 o 
  -2   2   9     5638.53     5379.25    145.32 o 
   0   2   9       23.43       -1.93     19.52 o 
   2   2   9       40.48      109.89     25.34 o 
   4   2   9      953.29      867.37     75.27 o 
   6   2   9     1696.58     1791.62    112.91 o 
   8   2   9       54.22       86.89     35.39 o 
  10   2   9      682.12      584.59     83.89 o 
  12   2   9     2167.30     2479.60    164.66 o 
  14   2   9        0.23        8.03     38.05 o 
  16   2   9      140.49       75.15     53.56 o 
  18   2   9      168.79      154.31     64.43 o 
  20   2   9        0.36       13.25     51.66 o 
  22   2   9        0.49      -50.15     50.15 o 
 -27   3   9       58.33       32.01     54.51 o 
 -25   3   9       89.92      214.60     62.38 o 
 -23   3   9        3.14      -34.65     34.65 o 
 -21   3   9        1.00       -1.90     33.09 o 
 -19   3   9     1898.31     1929.61    128.48 o 
 -17   3   9     4284.83     5120.84    183.98 o 
 -15   3   9       91.46      110.50     29.80 o 
 -13   3   9       14.09       -5.40     17.19 o 
 -11   3   9      807.19      847.41     59.85 o 
  -9   3   9      542.91      470.94     45.38 o 
  -7   3   9      288.89      310.90     38.53 o 
  -5   3   9     4667.00     4630.92    131.55 o 
  -3   3   9       69.65      127.63     37.98 o 
  -1   3   9       30.25       31.42     16.93 o 
   1   3   9     7149.80     7831.97    195.95 o 
   3   3   9      611.49      865.12     51.11 o 
   5   3   9     1334.43     1741.62     89.86 o 
   7   3   9     2583.56     2443.71    113.75 o 
   9   3   9     1044.01     1031.62     86.92 o 
  11   3   9       38.99       -1.41     25.31 o 
  13   3   9       26.49       40.88     31.69 o 
  15   3   9      205.76      205.11     77.69 o 
  17   3   9       38.43        7.66     33.40 o 
  19   3   9       33.37       26.80     48.59 o 
  21   3   9      141.46       44.37    165.14 o 
 -26   4   9       12.02       -4.27     47.18 o 
 -24   4   9       36.33       76.29     46.72 o 
 -22   4   9      394.37      392.99     72.27 o 
 -20   4   9       21.33       34.25     37.04 o 
 -18   4   9      657.64      788.54     80.12 o 
 -16   4   9     3997.60     4448.14    140.42 o 
 -14   4   9      304.23      349.06     46.21 o 
 -12   4   9      722.98      802.04     74.16 o 
 -10   4   9      313.03      359.33     44.74 o 
  -8   4   9     3438.05     3763.85    127.88 o 
  -6   4   9     1406.30     1453.99     69.62 o 
  -4   4   9       78.87       82.59     24.06 o 
  -2   4   9    11205.77    12965.32    302.44 o 
   0   4   9     3540.09     3617.22    108.95 o 
   2   4   9     1978.84     2223.58     76.20 o 
   4   4   9        8.40       -7.96     17.47 o 
   6   4   9       15.70       12.42     23.94 o 
   8   4   9       27.54       -2.87     26.34 o 
  10   4   9       41.54       49.33     35.04 o 
  12   4   9     2296.02     2223.80    160.04 o 
  14   4   9      243.77      193.20     51.46 o 
  16   4   9      412.55      296.78     61.49 o 
  18   4   9      138.35      121.49     67.68 o 
  20   4   9      120.79       31.95     55.35 o 
 -25   5   9       98.29       35.35     65.26 o 
 -23   5   9       36.44       96.52     68.01 o 
 -21   5   9        3.72        7.24     54.84 o 
 -19   5   9      174.54      256.93     74.44 o 
 -17   5   9     1002.78      965.37    114.30 o 
 -15   5   9      490.81      607.69     74.14 o 
 -13   5   9      130.53       70.80     34.24 o 
 -11   5   9     1297.63     1861.94    128.72 o 
  -9   5   9        0.56       28.79     20.62 o 
  -7   5   9       70.18       58.81     23.78 o 
  -5   5   9     2017.66     2287.95    106.93 o 
  -1   5   9       21.44       15.57     20.75 o 
   1   5   9     5977.48     6806.83    198.93 o 
   3   5   9      852.07      753.95     51.48 o 
   5   5   9      375.72      331.83     40.36 o 
   7   5   9      521.46      612.05     63.72 o 
   9   5   9      649.81      587.29     57.97 o 
  11   5   9        4.43      -26.29     26.29 o 
  13   5   9        0.37       41.25     37.52 o 
  15   5   9      183.63      148.36     49.89 o 
  17   5   9      229.79      200.23     74.95 o 
  19   5   9        0.96       26.23     61.49 o 
 -24   6   9       34.99       17.42     72.69 o 
 -22   6   9       50.80       44.77     60.73 o 
 -20   6   9       34.66       71.62     56.94 o 
 -18   6   9        0.43        8.12     46.56 o 
 -16   6   9      568.27      495.63     73.39 o 
 -14   6   9      641.88      802.74     82.88 o 
 -12   6   9      247.29      389.31     76.20 o 
 -10   6   9      390.84      342.35     50.68 o 
  -8   6   9     2542.94     3052.53    127.08 o 
  -6   6   9       45.62       -6.06     18.88 o 
  -4   6   9       27.12       75.27     28.67 o 
  -2   6   9     1276.83     1537.48     92.29 o 
   0   6   9      418.06      303.17     50.88 o 
   2   6   9        7.14       23.09     33.06 o 
   4   6   9      391.51      609.54     80.37 o 
   6   6   9      894.08      677.90     64.98 o 
   8   6   9        3.57        1.83     21.45 o 
  10   6   9      108.28      239.99     46.08 o 
  12   6   9      476.10      488.56     61.40 o 
  14   6   9       47.98       52.33     38.37 o 
  16   6   9        9.51        1.67     39.58 o 
  18   6   9       88.07       -2.59     51.42 o 
 -21   7   9        1.89       16.04     61.88 o 
 -19   7   9       59.79       20.12     55.52 o 
 -17   7   9       57.92       45.71     54.65 o 
 -15   7   9      394.77      353.99     63.59 o 
 -13   7   9      767.60      835.60     81.79 o 
 -11   7   9     1928.74     2075.57    155.34 o 
  -9   7   9      180.68      122.29     40.26 o 
  -7   7   9      221.86      185.01     43.57 o 
  -5   7   9     1280.37     1468.55    156.12 o 
  -3   7   9      908.39      843.30    107.64 o 
  -1   7   9      503.05      450.54     66.79 o 
   1   7   9       96.38       79.15     35.33 o 
   3   7   9      105.29       74.52     32.93 o 
   5   7   9       55.20       44.09     32.73 o 
   7   7   9       81.02      148.50     47.51 o 
   9   7   9     1807.69     1692.71    111.58 o 
  11   7   9     1274.41     1747.03    159.81 o 
  13   7   9      102.21       61.37     57.10 o 
  15   7   9      129.81       78.82     49.98 o 
  17   7   9        6.60        7.58     58.37 o 
 -20   8   9      304.53       46.95    196.84 o 
 -18   8   9      396.19      378.56     94.55 o 
 -16   8   9       38.84       64.96     39.21 o 
 -14   8   9      473.37      163.00    107.27 o 
 -12   8   9      293.73      271.66     59.81 o 
 -10   8   9      283.47      214.27     90.52 o 
  -8   8   9      155.22      216.39     52.93 o 
  -6   8   9      827.06      786.41    107.11 o 
  -4   8   9      410.03      291.70     57.34 o 
  -2   8   9      352.54      366.02     63.47 o 
   0   8   9      178.54       96.39     43.23 o 
   2   8   9      461.08      522.15     94.94 o 
   4   8   9      187.41      263.39     48.56 o 
   6   8   9      263.55      178.09     46.42 o 
   8   8   9      217.97      142.22    100.41 o 
  10   8   9      523.71      619.54    105.23 o 
  12   8   9       48.90       -2.58     36.23 o 
  14   8   9      233.42      137.05    110.47 o 
 -17   9   9       42.86       36.47     54.85 o 
 -15   9   9      495.19      555.54    110.89 o 
 -13   9   9      191.00      118.36     95.58 o 
 -11   9   9        8.91      -36.29     36.29 o 
  -9   9   9      132.66       94.05     51.71 o 
  -7   9   9        1.35       17.12     33.74 o 
  -5   9   9        6.92       25.08     34.58 o 
  -3   9   9      473.61      501.61     76.78 o 
  -1   9   9      254.80      291.64     64.22 o 
   1   9   9      147.14      177.00     53.05 o 
   3   9   9      795.09      617.01     73.70 o 
   5   9   9      996.32     1126.05     88.74 o 
   7   9   9        2.35       17.64     45.52 o 
   9   9   9       71.19       53.02     63.11 o 
  11   9   9      105.49       87.47     43.71 o 
 -12  10   9     1043.42      910.25    130.23 o 
 -10  10   9       97.47       22.20     40.68 o 
  -8  10   9        5.49       13.97     45.48 o 
  -6  10   9      118.72       98.77     44.14 o 
  -4  10   9      317.39      171.61    122.20 o 
  -2  10   9        8.24      -15.31     37.42 o 
   0  10   9      265.95      278.93     67.62 o 
   2  10   9      531.96      700.23     84.01 o 
   4  10   9      436.14      422.77     70.64 o 
   6  10   9        3.61      -21.33     43.79 o 
 -26   0  10       25.26       37.88     69.29 o 
 -24   0  10      395.55      336.68     80.37 o 
 -22   0  10      280.18      229.69     68.75 o 
 -20   0  10     4494.39     4682.29    219.39 o 
 -18   0  10       91.96       98.87     61.20 o 
 -16   0  10     9120.27    10385.18    321.52 o 
 -14   0  10     1038.57     1073.52     87.56 o 
 -12   0  10      196.66      271.02     39.01 o 
 -10   0  10     6442.79     6774.76    170.81 o 
  -8   0  10       12.73        4.57     26.08 o 
  -6   0  10      316.31      190.74     53.49 o 
  -4   0  10     9969.40    10071.33    389.67 o 
  -2   0  10     6820.61     7157.85    198.38 o 
   0   0  10     2282.96     2453.54    107.21 o 
   2   0  10      446.36      371.59     73.86 o 
   4   0  10     5873.15     7213.99    342.65 o 
   6   0  10      821.71      934.87    120.88 o 
   8   0  10      159.66      134.59     65.87 o 
  10   0  10     6221.73     7005.16    380.15 o 
  12   0  10     5516.22     5738.10    360.74 o 
  14   0  10      139.99       28.36     58.82 o 
  16   0  10       31.91       52.73     71.96 o 
  20   0  10      200.51       38.45     76.91 o 
 -27   1  10      407.92       97.88    143.77 o 
 -25   1  10      786.94      406.12    270.51 o 
 -23   1  10        1.02      -16.27     34.28 o 
 -21   1  10       28.24       18.68     34.27 o 
 -19   1  10      172.10      204.27     40.56 o 
 -17   1  10        6.73       36.53     37.64 o 
 -15   1  10       63.94       29.31     20.42 o 
 -13   1  10     4133.63     4808.59    113.49 o 
 -11   1  10     1639.56     1663.46     84.34 o 
  -9   1  10       27.61       15.00     13.36 o 
  -7   1  10     2637.17     2541.19     93.93 o 
  -5   1  10     8388.73     8272.51    239.08 o 
  -3   1  10      277.20      294.41     35.42 o 
  -1   1  10     4206.04     4372.52    146.78 o 
   1   1  10    15183.66    16161.93    306.41 o 
   3   1  10      468.44      535.37     60.14 o 
   5   1  10      131.83       51.16     28.89 o 
   7   1  10     1456.65     1738.07    115.17 o 
   9   1  10      753.16      809.14     92.52 o 
  11   1  10      533.58      348.20     74.03 o 
  13   1  10     2447.10     2753.04    198.36 o 
  15   1  10     1355.61     1445.12    140.36 o 
  17   1  10       58.92      105.03     56.24 o 
  19   1  10       39.69       44.49     47.74 o 
  21   1  10      834.73      760.88    213.40 o 
 -26   2  10      137.17       36.58     44.49 o 
 -24   2  10     2404.63     2698.29    186.35 o 
 -22   2  10     1738.99     1926.44    124.66 o 
 -20   2  10        6.00       38.32     33.37 o 
 -18   2  10     1291.01     1162.17     89.93 o 
 -16   2  10     5779.55     6468.30    205.19 o 
 -14   2  10     1423.81     1542.94     74.96 o 
 -12   2  10     1042.73      960.94     50.22 o 
 -10   2  10     5482.63     5769.54    134.10 o 
  -8   2  10     1957.63     2089.56     72.93 o 
  -6   2  10       85.92       55.60     15.89 o 
  -4   2  10     7054.25     7501.85    184.20 o 
  -2   2  10     7628.93     8812.30    208.25 o 
   0   2  10     6320.31     6493.96    183.36 o 
   2   2  10     3829.34     3606.69    119.50 o 
   4   2  10     5510.53     5650.06    210.94 o 
   6   2  10     1732.26     1820.13    117.09 o 
   8   2  10       45.12        6.33     26.99 o 
  10   2  10     1785.01     2083.07    144.99 o 
  12   2  10     2328.38     2084.00    154.10 o 
  14   2  10      255.41      227.67     73.01 o 
  16   2  10       97.92      159.69     72.19 o 
  18   2  10      815.44     1050.23    192.46 o 
  20   2  10      803.70      828.08    209.59 o 
 -25   3  10      534.57      715.40     96.32 o 
 -23   3  10      438.08      227.46    152.61 o 
 -21   3  10      339.59      415.21     70.96 o 
 -19   3  10     1911.82     2071.30    123.35 o 
 -17   3  10     2143.38     2246.46    121.32 o 
 -15   3  10     5460.69     5355.65    152.44 o 
 -13   3  10     3008.83     3305.72    111.09 o 
 -11   3  10     2537.93     2555.79    105.93 o 
  -9   3  10      127.46      144.17     31.25 o 
  -7   3  10      271.75      325.05     42.71 o 
  -5   3  10     2194.30     2157.41     88.33 o 
  -3   3  10      203.42      183.91     30.93 o 
  -1   3  10      743.38      602.16     49.21 o 
   1   3  10     3253.17     3439.20    103.46 o 
   3   3  10      828.81      824.21     51.81 o 
   5   3  10      416.29      336.21     49.87 o 
   7   3  10     1674.16     1893.90    102.89 o 
   9   3  10     1315.43     1128.49     85.10 o 
  11   3  10        7.81       -3.87     28.64 o 
  13   3  10      356.59      341.77     60.51 o 
  15   3  10      241.75      333.02     86.35 o 
  17   3  10        7.09      -25.53     35.05 o 
  19   3  10      418.09      150.48    289.16 o 
 -24   4  10       94.25      130.67     55.48 o 
 -22   4  10      340.72      444.05     77.76 o 
 -20   4  10       92.52       66.38     42.29 o 
 -18   4  10     1101.17      914.56     85.49 o 
 -16   4  10      545.01      534.11     69.37 o 
 -14   4  10     1819.16     2094.79     92.87 o 
 -12   4  10      942.27     1039.34     71.23 o 
 -10   4  10      350.80      510.47     71.23 o 
  -8   4  10        5.04       19.20     27.34 o 
  -6   4  10      714.03      616.16     71.12 o 
  -4   4  10        4.11       19.12     26.32 o 
  -2   4  10     1298.49     1323.99    101.62 o 
   0   4  10       13.79       26.60     21.41 o 
   2   4  10      709.33      759.13     52.47 o 
   4   4  10      547.16      494.20     52.11 o 
   6   4  10       43.58       74.99     32.98 o 
   8   4  10      305.88      312.05     55.87 o 
  10   4  10      279.65      212.78     49.76 o 
  12   4  10      357.97      349.63     78.58 o 
  14   4  10      484.09      426.04     70.72 o 
  16   4  10        3.42       58.82     38.87 o 
  18   4  10       37.84       31.88     54.85 o 
  20   4  10       91.77      109.22     77.65 o 
 -23   5  10      217.51      161.18     75.98 o 
 -21   5  10       72.89       20.05     53.50 o 
 -19   5  10       42.94       14.43     49.49 o 
 -17   5  10      322.35      413.10     92.56 o 
 -15   5  10      161.90      223.31     51.72 o 
 -13   5  10      417.99      411.45     63.96 o 
 -11   5  10      231.15      189.42     68.44 o 
  -9   5  10      475.16      537.48     75.67 o 
  -7   5  10        6.49       -8.27     26.31 o 
  -5   5  10     1075.30     1316.23    110.50 o 
  -3   5  10     5966.55     5862.12    258.07 o 
  -1   5  10      385.22      481.15     62.25 o 
   1   5  10       39.32        7.14     30.23 o 
   3   5  10       10.07        2.65     22.46 o 
   5   5  10      848.36      863.45     75.70 o 
   7   5  10      484.76      499.48     69.18 o 
   9   5  10     1582.15     1780.43    110.43 o 
  11   5  10      821.03      925.36     86.47 o 
  13   5  10      384.26      386.91     76.30 o 
  15   5  10        9.69       -0.66     37.74 o 
  17   5  10       37.37       35.70     51.97 o 
 -22   6  10       53.45      -29.63     60.76 o 
 -20   6  10      787.84      827.11    136.42 o 
 -18   6  10        1.06       -9.31     48.62 o 
 -16   6  10       36.90        2.58     34.96 o 
 -14   6  10       46.16        0.61     31.46 o 
 -12   6  10     2667.91     2909.37    178.00 o 
 -10   6  10       78.93       38.21     33.61 o 
  -8   6  10     1112.14      979.65     74.75 o 
  -6   6  10     2196.71     2179.02    111.95 o 
  -4   6  10     1921.06     1774.20    140.88 o 
  -2   6  10        3.12       -5.75     21.63 o 
   0   6  10     1634.24     1753.25    102.98 o 
   2   6  10      450.72      416.03     53.22 o 
   4   6  10       98.08       35.77     28.29 o 
   6   6  10      517.33      679.76     66.14 o 
   8   6  10     5203.98     5697.28    203.93 o 
  10   6  10       39.91       40.85     36.34 o 
  12   6  10       82.98       98.68     45.69 o 
  14   6  10      393.84      517.96     79.25 o 
  16   6  10      109.26      186.34     65.68 o 
 -21   7  10       72.79      108.30     74.10 o 
 -19   7  10       59.90      -34.61     50.89 o 
 -17   7  10      422.31      404.43     75.22 o 
 -15   7  10      219.85      226.63     55.03 o 
 -13   7  10        8.96       24.44     35.55 o 
 -11   7  10      291.91      291.04     70.09 o 
  -9   7  10      943.59      933.23     81.95 o 
  -7   7  10       77.01       58.37     32.95 o 
  -5   7  10      527.95      630.58     71.92 o 
  -3   7  10     4505.31     4951.88    182.70 o 
  -1   7  10      499.09      358.37     57.37 o 
   1   7  10       97.35       50.83     32.29 o 
   3   7  10     1292.10     1557.23     87.79 o 
   5   7  10      635.16      608.77     68.14 o 
   7   7  10     1490.26     1703.47    114.98 o 
   9   7  10     1122.12     1451.63    135.09 o 
  11   7  10      361.73      423.23     91.38 o 
  13   7  10       71.93      103.58     39.28 o 
  15   7  10        4.27        4.38     53.60 o 
 -18   8  10      150.15        9.49    120.31 o 
 -16   8  10      404.18      190.69    145.97 o 
 -14   8  10      166.30       74.64     44.01 o 
 -12   8  10      198.31       75.84     48.36 o 
 -10   8  10      260.67      221.81     65.72 o 
  -8   8  10      375.27      272.64     59.00 o 
  -6   8  10      643.65      596.39     76.34 o 
  -4   8  10      138.57       86.71     41.85 o 
  -2   8  10      387.40      370.48     65.55 o 
   0   8  10      533.66      711.47     80.77 o 
   2   8  10      643.28      659.67     71.65 o 
   4   8  10      774.53      865.71     79.12 o 
   6   8  10       46.28       51.20     38.11 o 
   8   8  10      745.37      942.27     94.56 o 
  10   8  10       15.84       18.49     33.62 o 
  12   8  10       74.33       41.80     70.60 o 
 -15   9  10      297.27       85.95     93.89 o 
 -13   9  10      100.27       41.02     40.18 o 
 -11   9  10        8.00        0.10     36.17 o 
  -9   9  10       27.66       21.24     33.09 o 
  -7   9  10      128.81       21.00     36.44 o 
  -5   9  10        0.25      -30.56     30.56 o 
  -3   9  10      407.91      205.81    118.18 o 
  -1   9  10       41.05       33.55     38.17 o 
   1   9  10       94.77      134.63     62.52 o 
   3   9  10       31.14       48.86     38.14 o 
   5   9  10        6.98       -0.27     36.01 o 
   7   9  10       37.14       48.49     49.56 o 
   9   9  10        5.49       13.74     45.92 o 
 -10  10  10        0.59        4.34     44.55 o 
  -8  10  10       11.86        8.01     44.67 o 
  -6  10  10       97.73      -12.29     39.41 o 
  -4  10  10       49.73       60.39     45.35 o 
  -2  10  10       36.82       19.91     42.55 o 
   0  10  10        7.66      -30.49     48.74 o 
   2  10  10       84.96       93.44     49.50 o 
   4  10  10      215.08      216.52     60.11 o 
 -27   1  11       38.41       50.74     60.93 o 
 -25   1  11       24.07      -18.45     38.13 o 
 -23   1  11      436.23      387.56     87.81 o 
 -21   1  11      629.47      555.19     80.18 o 
 -19   1  11     1100.98     1102.98     90.70 o 
 -17   1  11      305.22      245.42     40.55 o 
 -15   1  11        3.19        6.68     19.49 o 
 -13   1  11       31.03       72.09     19.99 o 
 -11   1  11      461.27      462.84     36.00 o 
  -9   1  11        9.85       -0.27     13.55 o 
  -7   1  11     3806.88     4174.06    130.53 o 
  -5   1  11      467.61      444.20     40.97 o 
  -3   1  11      650.08      719.67     48.55 o 
  -1   1  11      290.48      227.90     35.56 o 
   1   1  11      211.26      210.65     35.60 o 
   3   1  11      645.80      613.31     68.21 o 
   5   1  11      118.09       78.14     49.68 o 
   7   1  11      227.96      134.95     43.14 o 
   9   1  11      369.55      273.85     62.04 o 
  11   1  11      211.39       87.90     48.42 o 
  13   1  11      214.71      256.71     69.09 o 
  15   1  11       25.93      -26.88     40.56 o 
  17   1  11        2.69      -33.08     43.54 o 
  19   1  11       90.08       -1.20     65.10 o 
 -26   2  11      113.60      108.19     53.11 o 
 -24   2  11      605.82      598.27    110.13 o 
 -22   2  11      264.29      275.07     62.17 o 
 -20   2  11      588.68      542.04     77.03 o 
 -18   2  11      954.72      803.53     77.52 o 
 -16   2  11      412.78      338.34     58.09 o 
 -14   2  11      292.04      187.14     33.63 o 
 -12   2  11      202.53      140.96     29.12 o 
 -10   2  11     1295.69     1519.51    102.93 o 
  -8   2  11       50.09       42.36     16.70 o 
  -6   2  11       91.22       49.08     16.59 o 
  -4   2  11     1349.58     1466.45     76.40 o 
  -2   2  11      284.95      220.80     36.69 o 
   0   2  11    15918.10    17746.91    372.29 o 
   2   2  11      483.00      546.79     53.43 o 
   4   2  11        6.64       -8.23     21.80 o 
   6   2  11      171.18      259.48     57.28 o 
   8   2  11      104.49       70.03     38.43 o 
  10   2  11      162.89      224.24     61.46 o 
  12   2  11       62.62       29.78     43.03 o 
  14   2  11       59.62       46.01     52.54 o 
  16   2  11      117.98      -11.68     47.78 o 
  18   2  11       99.06        8.17     57.93 o 
  20   2  11       18.62      -14.86     59.90 o 
 -25   3  11       80.54       83.44     47.04 o 
 -23   3  11       19.07       21.05     33.56 o 
 -21   3  11      349.10      286.51     63.01 o 
 -19   3  11       93.85       71.74     48.11 o 
 -17   3  11      106.40       43.68     35.11 o 
 -15   3  11        7.56       50.25     31.35 o 
 -13   3  11     4725.47     5161.12    146.21 o 
 -11   3  11       89.10      109.24     31.44 o 
  -9   3  11      178.17      220.86     46.13 o 
  -7   3  11     2910.08     2846.23    110.80 o 
  -5   3  11       53.44       44.14     22.52 o 
  -3   3  11      486.57      632.46     52.76 o 
  -1   3  11     2282.45     2193.72     97.17 o 
   1   3  11       19.40      -13.34     13.34 o 
   3   3  11        0.27       -4.91     16.03 o 
   5   3  11      853.22      713.82     72.27 o 
   7   3  11      710.34      889.93     74.32 o 
   9   3  11      633.65      670.09     71.11 o 
  11   3  11       70.72       36.58     33.97 o 
  13   3  11      728.69      804.59     84.91 o 
  15   3  11      145.84      119.00     47.95 o 
  17   3  11       49.23      101.52     45.16 o 
  19   3  11       47.24       31.89    127.92 o 
 -24   4  11      500.37      470.46     86.56 o 
 -22   4  11       26.18       -3.73     50.82 o 
 -20   4  11       19.61       19.76     35.46 o 
 -18   4  11      608.35      592.10     80.88 o 
 -16   4  11     1282.43     1625.89    140.54 o 
 -14   4  11     1127.24     1140.02     87.86 o 
 -12   4  11      215.65      133.61     44.95 o 
 -10   4  11      683.76      827.67     85.17 o 
  -8   4  11       56.90      118.76     41.32 o 
  -6   4  11     1081.38     1159.69     97.93 o 
  -4   4  11     4142.41     4533.25    195.94 o 
  -2   4  11      682.46      733.62     80.16 o 
   0   4  11      368.57      446.21     97.47 o 
   2   4  11     2036.29     2202.65    149.36 o 
   4   4  11     8486.01     8871.13    203.03 o 
   6   4  11       19.45      -21.40     34.25 o 
   8   4  11      162.29      170.95     48.36 o 
  10   4  11      169.92      157.06     47.28 o 
  12   4  11       10.36       -8.34     31.53 o 
  14   4  11       56.41       37.01     40.73 o 
  16   4  11       53.28       76.87     45.16 o 
  18   4  11       18.35       12.96     62.42 o 
 -23   5  11       13.08        1.26     64.58 o 
 -21   5  11      279.88      217.21    156.10 o 
 -19   5  11       59.31       81.32     90.61 o 
 -17   5  11       58.73       74.65     59.41 o 
 -15   5  11        8.55       11.26     31.55 o 
 -13   5  11     2060.77     2255.43    151.52 o 
 -11   5  11       29.18       51.36     39.44 o 
  -9   5  11       12.90       49.64     35.07 o 
  -7   5  11     5788.08     6583.83    255.45 o 
  -5   5  11      588.85      371.74     69.80 o 
  -3   5  11      253.57      176.29     51.40 o 
  -1   5  11     1657.94     1890.31    128.85 o 
   1   5  11      948.32      839.23     72.46 o 
   3   5  11      366.32      370.47     56.34 o 
   5   5  11     4109.54     4363.35    160.71 o 
   7   5  11     3117.53     2752.47    138.13 o 
   9   5  11       88.57      108.33     42.47 o 
  11   5  11       17.31       -8.74     35.35 o 
  13   5  11      385.25      441.42     73.35 o 
  15   5  11       30.23       31.95     45.10 o 
  17   5  11        6.80       24.12     46.35 o 
 -22   6  11      118.64      129.81    131.26 o 
 -20   6  11       77.02      119.89     72.55 o 
 -18   6  11       23.61        4.15     51.21 o 
 -16   6  11       24.11       59.56     40.21 o 
 -14   6  11       56.81       91.14     41.24 o 
 -12   6  11       86.29       18.58     49.59 o 
 -10   6  11     1976.37     2033.36    147.88 o 
  -8   6  11      673.48      497.38     86.19 o 
  -6   6  11      580.71      401.42     76.75 o 
  -4   6  11     2480.49     2788.94    129.70 o 
  -2   6  11      606.31      482.59     66.59 o 
   0   6  11      223.44      169.55     41.47 o 
   2   6  11      366.05      391.12     54.34 o 
   4   6  11     1003.28      846.67     67.54 o 
   6   6  11      475.94      549.69     93.98 o 
   8   6  11      127.99      211.30     68.92 o 
  10   6  11      521.83      459.40     92.73 o 
  12   6  11      146.65      108.84     58.06 o 
  14   6  11       23.52       -4.85     49.31 o 
  16   6  11      139.25      150.85     55.52 o 
 -19   7  11      235.60      241.98     86.86 o 
 -17   7  11        2.38       46.19     59.02 o 
 -15   7  11      177.07      173.81     56.94 o 
 -13   7  11      195.56      237.07     67.65 o 
 -11   7  11       21.62       16.61     34.75 o 
  -9   7  11       60.26       55.17     40.85 o 
  -7   7  11      413.73      511.44     70.95 o 
  -5   7  11     1035.97     1143.54     88.62 o 
  -3   7  11       28.08       46.68     30.08 o 
  -1   7  11      378.61      494.24     72.15 o 
   1   7  11      311.53      215.92     45.06 o 
   3   7  11       10.91       60.44     33.04 o 
   5   7  11        9.18       36.05     30.87 o 
   7   7  11      304.77      300.50     65.73 o 
   9   7  11       71.59       90.34     37.06 o 
  11   7  11       67.82      123.61     64.23 o 
  13   7  11      147.88      150.08     70.83 o 
 -18   8  11      105.68       89.41     58.44 o 
 -16   8  11      288.96      216.04    152.74 o 
 -14   8  11      563.03      463.22     98.57 o 
 -12   8  11       65.62       62.94     41.31 o 
 -10   8  11       98.82       37.38     46.35 o 
  -8   8  11       21.79       -1.08     30.58 o 
  -6   8  11      111.58      117.81     46.49 o 
  -4   8  11        3.41       24.20     33.50 o 
  -2   8  11       88.16       87.87     40.70 o 
   0   8  11      239.91      283.20     56.43 o 
   2   8  11       29.55       38.92     35.21 o 
   4   8  11       50.04       26.45     37.31 o 
   6   8  11       91.69       91.10     40.60 o 
   8   8  11       19.56       30.43     45.93 o 
  10   8  11       69.36       35.12     39.95 o 
 -13   9  11       50.26        8.33     48.06 o 
 -11   9  11      226.12       47.66    106.13 o 
  -9   9  11       50.15      -33.41     33.41 o 
  -7   9  11        2.07        7.02     33.12 o 
  -5   9  11      256.83       67.26     84.91 o 
  -3   9  11      157.55       46.20     70.12 o 
  -1   9  11       21.63       29.28     36.56 o 
   1   9  11      160.46       95.55     44.72 o 
   3   9  11        1.33      -28.80     37.51 o 
   5   9  11        1.59        3.94     46.91 o 
   7   9  11       62.95       82.56     57.48 o 
  -6  10  11      193.31       60.68     61.15 o 
  -4  10  11        4.68      -21.43     38.38 o 
  -2  10  11       47.60      105.78     54.72 o 
   0  10  11     1168.00     1500.59    107.96 o 
   2  10  11       54.93      141.31     87.57 o 
 -22   0  12      102.23       57.11     69.48 o 
 -20   0  12     1637.36     1779.69    139.66 o 
 -18   0  12     3355.40     3757.54    190.52 o 
 -16   0  12      433.96      679.62     87.28 o 
 -14   0  12       75.74       60.33     30.83 o 
 -12   0  12     1864.91     2173.04    155.53 o 
 -10   0  12     4356.49     5036.92    182.84 o 
  -8   0  12      353.94      288.40     75.95 o 
  -6   0  12     4645.14     4872.33    261.56 o 
  -4   0  12    37674.67    43069.21    800.56 o 
  -2   0  12     6325.42     6402.79    237.19 o 
   0   0  12      754.52      737.08    107.55 o 
   2   0  12     1478.06     1649.11    158.00 o 
   4   0  12     4218.66     4550.62    279.45 o 
   6   0  12        8.91       61.68     51.02 o 
   8   0  12     5364.95     5812.92    345.51 o 
  10   0  12     5373.58     5230.60    339.99 o 
  12   0  12       10.19       -6.66     46.07 o 
  14   0  12      661.58      739.75    146.20 o 
  18   0  12      189.85       24.37     85.28 o 
 -25   1  12        0.70       15.58     54.78 o 
 -23   1  12        1.71      -22.86     36.94 o 
 -21   1  12     1645.02     1573.16    111.93 o 
 -19   1  12      928.88     1067.44     90.55 o 
 -17   1  12       61.10       43.56     33.55 o 
 -15   1  12     2495.36     2432.76    121.12 o 
 -13   1  12     1421.62     1669.50     68.84 o 
 -11   1  12      206.57      305.03     37.38 o 
  -9   1  12     2320.19     2372.23     86.56 o 
  -7   1  12     3698.03     4045.21    133.95 o 
  -5   1  12      743.85      816.84     53.83 o 
  -3   1  12     3931.00     4285.50    130.59 o 
  -1   1  12     9092.49     9672.53    226.10 o 
   1   1  12       13.06       12.88     19.41 o 
   3   1  12        4.17        7.16     24.97 o 
   5   1  12     4847.85     5472.75    224.37 o 
   7   1  12     1908.65     1850.91    129.74 o 
   9   1  12      559.89      444.22    101.08 o 
  11   1  12     1149.88     1526.43    133.39 o 
  13   1  12      686.42      863.17    108.36 o 
  15   1  12       54.82        2.03     44.44 o 
  17   1  12       95.50      -37.47     44.42 o 
 -26   2  12        5.34       46.45     86.42 o 
 -24   2  12        8.57       17.64     39.44 o 
 -22   2  12      105.76       63.25     45.00 o 
 -20   2  12      876.84      739.72     85.75 o 
 -18   2  12     3353.98     3659.33    161.05 o 
 -16   2  12      577.73      695.20     72.62 o 
 -14   2  12       25.37       34.12     27.62 o 
 -12   2  12      146.97      140.74     35.58 o 
 -10   2  12     1146.82     1327.30     80.36 o 
  -8   2  12        9.14       -2.59     19.67 o 
  -6   2  12      404.22      365.87     35.49 o 
  -4   2  12     4634.83     5271.87    160.87 o 
  -2   2  12      116.08      150.44     27.97 o 
   0   2  12     1497.98     1624.08     72.39 o 
   2   2  12     1012.04     1259.46     74.58 o 
   4   2  12     1880.63     1866.65    122.79 o 
   6   2  12      980.64      920.07     92.12 o 
   8   2  12     2217.57     2245.51    150.06 o 
  10   2  12     1589.81     1595.15    134.96 o 
  12   2  12      217.66      223.87     68.22 o 
  14   2  12       23.83      -24.57     43.31 o 
  18   2  12      178.06       61.22     66.03 o 
 -25   3  12       16.85       37.22     45.09 o 
 -23   3  12       51.32       21.12     41.20 o 
 -21   3  12      164.13      153.42    101.09 o 
 -19   3  12      793.34      918.82     87.53 o 
 -17   3  12      173.41       75.78     39.46 o 
 -15   3  12     1833.74     2026.21    113.76 o 
 -13   3  12      426.27      452.03     52.78 o 
 -11   3  12       34.52       35.45     25.18 o 
  -9   3  12       98.59      140.04     34.29 o 
  -7   3  12     1291.08     1434.80     79.82 o 
  -5   3  12      291.04      297.58     97.94 o 
  -3   3  12      818.01      825.19     83.06 o 
  -1   3  12     1556.95     1837.44     79.18 o 
   1   3  12      103.88       62.59     22.52 o 
   3   3  12       79.70       87.61     25.60 o 
   5   3  12     1654.16     1933.01    107.90 o 
   7   3  12      638.96      801.02     73.73 o 
   9   3  12      490.04      384.58     62.02 o 
  11   3  12       95.60      101.31     41.20 o 
  13   3  12        3.37      -27.16     27.16 o 
  15   3  12       77.53       50.47     41.05 o 
  17   3  12      127.76      134.91     53.90 o 
 -24   4  12       31.93        9.48     66.90 o 
 -22   4  12      385.86      589.64    120.94 o 
 -20   4  12      168.48       86.00    118.31 o 
 -18   4  12      486.98      642.12    108.67 o 
 -16   4  12     1179.08     1209.77    123.69 o 
 -14   4  12     1518.49     1404.06    114.31 o 
 -12   4  12      505.61      513.35     81.34 o 
 -10   4  12     1114.90     1398.61    110.51 o 
  -8   4  12      971.73      847.57     87.03 o 
  -6   4  12      976.27      874.02     89.68 o 
  -4   4  12      448.96      700.84     79.06 o 
  -2   4  12     2509.87     2445.93    146.29 o 
   0   4  12      383.86      356.14     52.22 o 
   2   4  12      695.94      638.39     60.89 o 
   4   4  12      612.25      757.97     57.54 o 
   6   4  12      250.39      199.24     48.61 o 
   8   4  12      203.38      241.73     56.96 o 
  10   4  12      628.80      660.88     79.77 o 
  12   4  12      318.40      322.23     65.72 o 
  14   4  12      146.85      180.33     54.96 o 
  16   4  12      383.20      500.39     81.32 o 
 -23   5  12       25.44      -14.67    108.98 o 
 -21   5  12       65.52       37.25     63.57 o 
 -19   5  12      252.84      190.79     74.74 o 
 -17   5  12     1442.29     1433.86    141.46 o 
 -15   5  12      273.44      252.94     56.80 o 
 -13   5  12      541.48      720.18     97.57 o 
 -11   5  12      438.42      339.63     70.05 o 
  -9   5  12      763.00      826.37     98.99 o 
  -7   5  12     2809.24     2671.38    160.51 o 
  -5   5  12     1874.56     1901.77    134.41 o 
  -3   5  12      496.00      388.64     74.58 o 
  -1   5  12       69.38       77.51     39.64 o 
   1   5  12      618.27      801.48     70.15 o 
   3   5  12      835.52      866.64     77.03 o 
   5   5  12      375.29      224.26     64.72 o 
   7   5  12      725.14      721.88     98.61 o 
   9   5  12      444.05      419.45     84.59 o 
  11   5  12      261.79      336.78     65.55 o 
  13   5  12       73.22      119.97     49.69 o 
  15   5  12      302.99      339.27     70.76 o 
 -20   6  12       31.81       52.95     86.81 o 
 -18   6  12      276.51      286.45    104.32 o 
 -16   6  12      418.17      486.73     79.11 o 
 -14   6  12      171.64      184.32     52.36 o 
 -12   6  12       14.22      -23.47     36.07 o 
 -10   6  12       97.03       44.74     39.84 o 
  -8   6  12     2800.54     2679.79    192.27 o 
  -6   6  12      460.30      293.53     76.24 o 
  -4   6  12       63.64       11.97     40.45 o 
  -2   6  12      652.80      974.30    100.96 o 
   0   6  12     1032.17     1043.57    140.11 o 
   2   6  12      167.14      159.74     47.10 o 
   4   6  12      230.37      279.47     56.12 o 
   6   6  12      365.26      378.03    110.79 o 
   8   6  12       50.38       41.67     49.59 o 
  10   6  12       59.91       75.53     56.37 o 
  12   6  12      363.27      473.64     99.06 o 
  14   6  12        1.81       19.54     56.37 o 
 -19   7  12       51.29       66.50     72.98 o 
 -17   7  12      390.41      361.59    102.70 o 
 -15   7  12       39.88      -19.56     37.66 o 
 -13   7  12        3.71       -4.74     41.48 o 
 -11   7  12      136.31      135.58     53.22 o 
  -9   7  12        4.91        3.11     34.11 o 
  -7   7  12      264.56      273.63     66.92 o 
  -5   7  12      706.90      765.01     95.74 o 
  -3   7  12       55.09       64.30     35.08 o 
  -1   7  12        3.35        2.90     28.82 o 
   1   7  12      432.84      585.96     66.19 o 
   3   7  12     1307.28     1236.41     84.32 o 
   5   7  12      109.77       82.47     46.10 o 
   7   7  12      190.51      275.05     77.12 o 
   9   7  12      439.92      589.98    107.07 o 
  11   7  12       27.26        9.59     56.56 o 
 -16   8  12      413.95      599.21    112.65 o 
 -14   8  12      789.99      646.33    113.07 o 
 -12   8  12       33.12      -33.21     33.21 o 
 -10   8  12        0.93       20.38     36.78 o 
  -6   8  12      115.50       61.61     34.87 o 
  -4   8  12      544.84      130.42    127.66 o 
  -2   8  12      117.46       41.66     44.55 o 
   0   8  12      264.09      289.08     61.17 o 
   2   8  12      202.29      188.35     47.63 o 
   4   8  12      418.18      444.89     65.15 o 
   6   8  12     1150.55     1332.46    115.51 o 
   8   8  12        4.82       39.04     60.39 o 
 -11   9  12      339.95      118.08    189.98 o 
  -9   9  12       47.59       -0.76     40.86 o 
  -7   9  12        8.21      -13.21     44.81 o 
  -5   9  12      103.75       19.08     55.60 o 
  -3   9  12       93.60       -6.08     56.89 o 
  -1   9  12        5.37       19.96     40.56 o 
   1   9  12      131.89       97.48     48.23 o 
   3   9  12      402.86      620.68    105.40 o 
   5   9  12       25.40        5.99     43.12 o 
 -25   1  13      276.86      177.83    189.98 o 
 -23   1  13       14.56       28.37     47.31 o 
 -21   1  13      148.80      234.36     56.29 o 
 -19   1  13       40.77        7.23     32.87 o 
 -17   1  13      105.34      153.58     44.82 o 
 -15   1  13      181.93      207.64     46.94 o 
 -13   1  13      469.51      421.72     60.03 o 
 -11   1  13       43.64       11.42     18.45 o 
  -9   1  13      391.76      362.14     46.06 o 
  -7   1  13     1245.43     1202.54     60.34 o 
  -5   1  13      143.85      202.87     37.69 o 
  -3   1  13     2207.15     2096.77     96.41 o 
  -1   1  13       39.92       31.29     22.34 o 
   1   1  13       53.04       23.81     29.90 o 
   3   1  13      328.09      281.69     57.85 o 
   5   1  13       28.21       31.78     32.51 o 
   7   1  13       72.66       94.69     41.18 o 
   9   1  13       98.30       50.91     41.58 o 
  11   1  13      217.38      200.68     65.07 o 
  13   1  13        4.12       32.13     46.89 o 
  15   1  13        3.32        5.43     44.50 o 
  17   1  13       88.64       10.51     51.73 o 
 -24   2  13      164.45       72.73     62.32 o 
 -22   2  13      122.39       71.55     55.60 o 
 -20   2  13      109.55      103.61     46.06 o 
 -18   2  13      451.73      434.39     71.66 o 
 -16   2  13      587.90      556.92     75.31 o 
 -14   2  13       71.71       90.06     36.37 o 
 -12   2  13      858.46      817.71     67.78 o 
 -10   2  13       49.93       36.69     24.86 o 
  -8   2  13      137.74      122.69     32.47 o 
  -6   2  13     1881.01     1905.96    121.77 o 
  -4   2  13      370.96      367.44     51.55 o 
  -2   2  13      141.11       78.88     23.58 o 
   0   2  13      218.83      163.35     30.79 o 
   2   2  13     3287.95     3532.03    174.17 o 
   4   2  13      956.62     1014.01     96.81 o 
   6   2  13      199.48      169.26     52.52 o 
   8   2  13      427.73      422.24     81.88 o 
  10   2  13       30.01      -17.48     36.09 o 
  12   2  13       32.26       46.24     45.80 o 
  14   2  13      126.15       38.65     60.44 o 
  16   2  13       68.55       12.56     50.67 o 
 -23   3  13       36.63       43.47     50.00 o 
 -21   3  13      200.88       69.49     56.49 o 
 -19   3  13      294.10      169.97     53.54 o 
 -17   3  13      416.75      499.03     72.90 o 
 -15   3  13     1163.36     1104.82     89.27 o 
 -13   3  13      467.50      545.97     62.11 o 
 -11   3  13       54.93       17.22     29.92 o 
  -9   3  13     2030.29     1712.01    120.87 o 
  -7   3  13      230.79      110.91     44.77 o 
  -5   3  13     1588.65     1513.28    127.83 o 
  -3   3  13     1855.24     2022.35    294.21 o 
  -1   3  13     2111.26     2335.85    111.87 o 
   1   3  13      102.11      127.20     29.42 o 
   3   3  13     1295.66     1232.32     86.26 o 
   5   3  13        8.59        0.76     23.47 o 
   7   3  13        2.89       -0.04     24.14 o 
   9   3  13        4.91      -21.17     26.35 o 
  11   3  13      587.96      578.45     79.37 o 
  13   3  13       48.14       28.39     33.22 o 
  15   3  13       36.75       21.13     38.03 o 
 -22   4  13      422.22      199.36    313.05 o 
 -20   4  13      388.11       78.25    241.48 o 
 -18   4  13      560.21      410.22    348.17 o 
 -16   4  13        5.42       53.39     43.50 o 
 -14   4  13       11.70       13.94     28.92 o 
 -12   4  13     3448.26     3280.34    177.29 o 
 -10   4  13       35.05       50.08     38.46 o 
  -8   4  13      120.79      149.59     51.40 o 
  -6   4  13      103.78       56.70     36.95 o 
  -4   4  13      158.99      156.80     50.09 o 
  -2   4  13     2278.20     2255.86    145.41 o 
   0   4  13      524.55      425.60     60.50 o 
   2   4  13     1521.51     1805.37    102.12 o 
   4   4  13       30.96       -4.66     29.75 o 
   6   4  13        8.97        4.71     26.68 o 
   8   4  13     1265.06     1141.44     94.29 o 
  10   4  13        9.97        4.75     32.24 o 
  12   4  13       17.62      -35.19     35.19 o 
  14   4  13       36.88       33.95     43.84 o 
 -21   5  13      373.09      324.56     96.18 o 
 -19   5  13        4.68       -9.26     53.56 o 
 -17   5  13      320.33      315.27     82.58 o 
 -15   5  13      893.56     1006.80     91.94 o 
 -13   5  13       16.87       26.57     45.21 o 
 -11   5  13        0.51       -7.33     33.66 o 
  -9   5  13      616.36      666.67    100.53 o 
  -7   5  13       27.33        3.11     33.06 o 
  -5   5  13      791.40      696.85     87.54 o 
  -3   5  13      962.64     1025.09    103.09 o 
  -1   5  13      697.66      665.30     85.66 o 
   1   5  13        1.14        8.35     22.40 o 
   3   5  13      217.53      220.68     47.48 o 
   5   5  13      301.06      299.25     74.97 o 
   7   5  13       43.84      100.64     54.75 o 
   9   5  13      172.08      198.74     65.30 o 
  11   5  13      290.38      316.41     81.51 o 
  13   5  13       84.57      194.50     71.43 o 
 -20   6  13      184.18      116.28     99.65 o 
 -18   6  13      430.84      535.46    116.73 o 
 -16   6  13        7.88       51.27     52.35 o 
 -14   6  13        5.20       -8.78     33.67 o 
 -12   6  13      376.86      339.99     79.99 o 
 -10   6  13       56.86       23.80     40.59 o 
  -8   6  13       52.02        2.10     34.28 o 
  -6   6  13      243.89      219.82     99.94 o 
  -4   6  13      338.12      268.55     68.31 o 
  -2   6  13       84.32      143.72     49.76 o 
   0   6  13      354.33      466.79     69.18 o 
   2   6  13     1072.67      791.24    117.53 o 
   4   6  13       36.92        3.71     35.08 o 
   6   6  13        0.61      -10.08     42.31 o 
   8   6  13      389.38      298.31     92.42 o 
  10   6  13      156.84      233.02     80.44 o 
  12   6  13        5.19       47.97     56.86 o 
 -17   7  13       66.68      159.28    100.32 o 
 -15   7  13      242.41      267.83     66.84 o 
 -13   7  13       20.88       15.65     48.38 o 
 -11   7  13       47.42       77.03     46.96 o 
  -9   7  13      973.69      947.05    156.48 o 
  -7   7  13      635.33      423.10    225.68 o 
  -5   7  13      405.70      514.55    132.30 o 
  -3   7  13      156.08      141.34     53.49 o 
  -1   7  13      515.16      274.50     97.28 o 
   1   7  13       82.51      126.74     48.59 o 
   3   7  13       71.48       87.31     43.64 o 
   5   7  13      367.49      342.48     66.22 o 
   7   7  13      128.83       97.45     66.35 o 
   9   7  13       10.50      -33.27     89.76 o 
 -14   8  13      177.84       81.65     65.74 o 
 -12   8  13       93.25       37.16     44.54 o 
 -10   8  13      445.43      512.65    144.29 o 
   0   8  13      210.01      257.53     64.10 o 
   2   8  13      133.10      103.14     59.94 o 
   4   8  13      275.37      377.53     73.54 o 
   6   8  13       97.03      124.32    117.26 o 
  -9   9  13       28.54       41.90     46.14 o 
  -5   9  13      154.00       86.21     67.84 o 
  -3   9  13       24.61       65.87     41.05 o 
  -1   9  13       60.20       32.76     41.56 o 
   1   9  13      320.11      456.28     71.29 o 
 -24   0  14      190.04      337.89    125.07 o 
 -22   0  14      398.13      544.63    148.29 o 
 -20   0  14     3042.63     2798.71    259.65 o 
 -18   0  14       20.75       53.87     63.58 o 
 -16   0  14      526.75      404.33    114.22 o 
 -14   0  14        6.33        8.79     34.64 o 
 -12   0  14      841.55      924.51    108.60 o 
 -10   0  14        8.47       74.39     35.98 o 
  -8   0  14      549.95      521.02    109.27 o 
  -6   0  14     1849.04     1963.57    112.63 o 
  -4   0  14      142.07      137.68     40.82 o 
  -2   0  14     9888.41    10761.00    297.90 o 
   0   0  14     5384.34     5847.75    333.52 o 
   2   0  14     2828.05     2513.55    211.68 o 
   4   0  14        2.47      -33.31     33.31 o 
   6   0  14      521.15      442.02    119.36 o 
   8   0  14      271.93      318.48    101.08 o 
  10   0  14      361.24      324.95    111.74 o 
  12   0  14      294.23      453.44    132.68 o 
 -23   1  14     1223.91     1472.84    205.97 o 
 -21   1  14      376.73      206.14    218.44 o 
 -19   1  14       56.19       70.60     42.74 o 
 -17   1  14      878.81      955.13     85.69 o 
 -15   1  14      265.16      350.29     59.98 o 
 -13   1  14      321.60      274.35     55.76 o 
 -11   1  14      396.18      260.27     59.31 o 
  -9   1  14     2618.24     2882.39    120.02 o 
  -7   1  14      247.06      310.40     39.62 o 
  -5   1  14      809.32      767.64     45.89 o 
  -3   1  14      246.90      249.22     43.52 o 
  -1   1  14       16.58      -12.00     19.39 o 
   1   1  14       82.21       95.92     41.31 o 
   3   1  14     1608.63     1771.27    126.93 o 
   5   1  14     1225.87     1214.27    107.49 o 
   7   1  14        4.74       25.99     36.14 o 
   9   1  14      214.59      301.50     77.80 o 
  11   1  14      755.85      906.34    112.09 o 
  13   1  14       64.02        1.98     39.60 o 
  15   1  14       28.26      -34.30     46.33 o 
 -24   2  14       37.20        5.11     54.88 o 
 -22   2  14      380.46      161.89    120.99 o 
 -20   2  14     1304.87     1355.78    130.40 o 
 -18   2  14     1095.78     1156.62     98.68 o 
 -16   2  14       84.30       82.52     38.91 o 
 -14   2  14     1168.32     1120.11     96.69 o 
 -12   2  14     1835.73     2032.92    147.94 o 
 -10   2  14     1265.45     1340.24     84.82 o 
  -8   2  14     1473.14     1320.01     83.39 o 
  -6   2  14    10167.97    11423.34    350.44 o 
  -4   2  14      665.04      766.99     67.53 o 
  -2   2  14        3.84       -4.32     17.05 o 
   0   2  14     2668.72     2758.56    104.36 o 
   2   2  14     3691.93     4014.29    194.50 o 
   4   2  14      284.55      291.92     65.21 o 
   6   2  14     2801.52     3435.67    191.41 o 
   8   2  14     1950.68     1909.69    149.80 o 
  10   2  14      178.56      199.41     67.42 o 
  12   2  14      222.41       68.27    118.79 o 
  14   2  14      546.12      130.53    176.75 o 
 -23   3  14      240.08      142.32     91.85 o 
 -21   3  14      100.60       65.77     52.79 o 
 -19   3  14      641.34      610.49    155.91 o 
 -17   3  14      722.22      599.06    107.75 o 
 -15   3  14      996.65      834.89    104.81 o 
 -13   3  14      519.21      646.83     82.84 o 
 -11   3  14     2456.36     2213.93    141.36 o 
  -9   3  14     4627.24     5031.81    220.73 o 
  -7   3  14     1996.80     2207.12    141.51 o 
  -5   3  14      707.78      662.73     87.10 o 
  -3   3  14      586.00      588.43     74.48 o 
  -1   3  14      366.42      474.25     62.38 o 
   1   3  14     1915.83     1793.27    100.79 o 
   3   3  14     2543.05     2580.28    128.79 o 
   5   3  14     2897.57     3006.25    145.18 o 
   7   3  14     1093.59     1157.09     94.65 o 
   9   3  14      190.25      229.67     54.24 o 
  11   3  14      395.51      413.64     91.03 o 
  13   3  14      110.47       59.80     41.01 o 
  15   3  14       27.71       16.91     39.85 o 
 -22   4  14       20.42      -37.12     50.07 o 
 -20   4  14        7.01       55.10     55.11 o 
 -18   4  14      187.12      114.04    136.30 o 
 -16   4  14       70.23       65.15     54.54 o 
 -14   4  14       49.97       44.97     33.70 o 
 -12   4  14      884.60     1038.83    102.90 o 
 -10   4  14     1195.31     1177.16    110.74 o 
  -8   4  14      825.45      854.71     93.82 o 
  -6   4  14     1291.83     1157.50    127.45 o 
  -4   4  14      614.29      645.09     83.92 o 
  -2   4  14      385.58      295.25     51.73 o 
   0   4  14      469.95      505.00     65.67 o 
   2   4  14      820.09      936.53     76.40 o 
   4   4  14      719.45      730.14     93.73 o 
   6   4  14      445.26      390.19    109.55 o 
   8   4  14      214.31       36.14    100.99 o 
  10   4  14        1.59       23.72     31.16 o 
  12   4  14       18.75       -3.02     43.16 o 
  14   4  14      133.39      127.76     57.99 o 
 -21   5  14      286.93      423.24    110.72 o 
 -19   5  14      135.14      171.04     77.28 o 
 -17   5  14       20.91      -25.30     47.64 o 
 -15   5  14       97.24       39.52     43.52 o 
 -13   5  14       64.74       56.53     49.39 o 
 -11   5  14       35.99       45.77     45.78 o 
  -9   5  14       90.31      161.68     52.72 o 
  -7   5  14     1609.69     1599.41    131.48 o 
  -5   5  14      389.00      373.71     77.19 o 
  -3   5  14      427.12      537.94    124.40 o 
  -1   5  14      703.76      891.80     79.01 o 
   1   5  14      242.32      254.20     50.35 o 
   3   5  14       65.38       61.09     32.37 o 
   5   5  14      109.00       28.46     36.93 o 
   7   5  14      304.47      386.05    130.49 o 
   9   5  14       58.60       50.22     54.20 o 
  11   5  14       77.67       57.85     55.83 o 
 -18   6  14      740.34      934.42    140.53 o 
 -16   6  14      543.76      366.90     97.02 o 
 -14   6  14       63.51       46.69     74.72 o 
 -12   6  14       14.92        0.43     40.25 o 
 -10   6  14       90.37       37.23     45.62 o 
  -8   6  14      155.07      154.84     55.44 o 
  -6   6  14      131.18       30.78     37.36 o 
  -4   6  14      697.01      828.11    101.29 o 
  -2   6  14      865.46      652.18    118.98 o 
   0   6  14       13.26       22.83     29.33 o 
   2   6  14        1.13        5.68     34.97 o 
   4   6  14      437.86      417.99     84.41 o 
   6   6  14       88.72       80.18     56.93 o 
   8   6  14       44.44       68.96     57.32 o 
  10   6  14      101.03      123.05     83.00 o 
 -15   7  14       27.44        3.29     48.87 o 
 -13   7  14      475.99      624.17    111.17 o 
 -11   7  14       16.38       59.50     54.70 o 
  -9   7  14       13.83       53.79     49.76 o 
  -7   7  14      129.53       46.28     52.92 o 
  -5   7  14       94.98       17.07     32.97 o 
  -3   7  14       37.84       -9.48     31.56 o 
  -1   7  14       92.70       77.60     49.55 o 
   1   7  14       84.62       78.34     47.33 o 
   3   7  14       10.93       39.57     38.70 o 
   5   7  14       66.46       40.79     57.54 o 
   7   7  14     1069.50     1157.98    139.26 o 
 -12   8  14        0.48       23.20     45.67 o 
 -10   8  14      127.39       30.64     44.85 o 
  -8   8  14        5.05      -21.54     49.88 o 
  -6   8  14       78.67       -0.74     35.00 o 
  -4   8  14       18.84      -16.19     36.58 o 
   0   8  14      243.28      132.45    107.74 o 
   2   8  14       45.91       48.63     50.85 o 
   4   8  14      239.89      425.45     78.55 o 
 -23   1  15      247.78      182.82    120.02 o 
 -21   1  15       11.70       15.83     47.78 o 
 -19   1  15      262.42      260.69     76.31 o 
 -17   1  15      329.22      415.28     69.45 o 
 -15   1  15       83.37       35.90     36.72 o 
 -13   1  15        8.93       12.30     31.63 o 
 -11   1  15        0.59        5.00     25.00 o 
  -9   1  15      296.49      264.79     58.37 o 
  -7   1  15      233.42      199.71     53.96 o 
  -5   1  15     1215.37     1340.05     61.75 o 
  -3   1  15     2962.43     3065.34    144.72 o 
  -1   1  15      308.41      408.64     72.04 o 
   1   1  15      311.05      184.67     51.58 o 
   3   1  15       63.38       48.39     34.66 o 
   5   1  15       15.70       57.22     38.32 o 
   7   1  15       31.20       31.11     40.09 o 
   9   1  15       17.23       -3.18     39.25 o 
  11   1  15        1.23       64.62     41.46 o 
  13   1  15      147.50       98.42    127.26 o 
 -22   2  15      393.84      223.51    289.54 o 
 -20   2  15      201.83      131.82     48.72 o 
 -18   2  15       35.05       -8.81     37.70 o 
 -16   2  15        0.09       11.75     37.88 o 
 -14   2  15      633.50      490.44     70.98 o 
 -12   2  15        0.56       22.23     28.50 o 
 -10   2  15       43.55       61.19     28.63 o 
  -8   2  15     1055.76      870.28     93.94 o 
  -6   2  15     3306.60     3767.31    188.13 o 
  -4   2  15       54.26       39.50     26.58 o 
  -2   2  15      542.61      572.23     65.71 o 
   0   2  15      777.53      753.98     58.44 o 
   2   2  15       46.55       89.58     32.68 o 
   4   2  15        0.17       -1.85     32.42 o 
   6   2  15      301.62      327.73     76.32 o 
   8   2  15       53.32       45.67     48.73 o 
  10   2  15       69.64      -14.32     55.11 o 
  12   2  15       40.18      -12.80     41.17 o 
  14   2  15       29.10       21.52     42.56 o 
 -21   3  15       34.35      -13.20     49.40 o 
 -19   3  15        1.42       16.61     76.05 o 
 -17   3  15      831.45      803.90    155.15 o 
 -15   3  15      107.04      135.91     59.28 o 
 -13   3  15       11.24       -2.37     32.85 o 
 -11   3  15      594.97      594.71     91.15 o 
  -9   3  15       26.22       27.73     37.80 o 
  -7   3  15      297.62      353.77     72.22 o 
  -5   3  15     1468.31     1216.40    112.23 o 
  -3   3  15      242.33      244.26     47.69 o 
  -1   3  15      363.24      380.34     58.19 o 
   1   3  15        5.43       11.68     22.41 o 
   3   3  15     1100.21     1060.30    106.03 o 
   5   3  15       95.94      105.49     48.73 o 
   7   3  15       31.55       24.08     33.63 o 
   9   3  15      253.65      118.64     99.10 o 
  11   3  15      121.19       80.15     42.70 o 
  13   3  15       13.11      -32.60     38.40 o 
 -20   4  15      372.26      128.83    151.34 o 
 -18   4  15      180.88      141.17    183.51 o 
 -16   4  15       29.54      -23.52     41.31 o 
 -14   4  15      792.25      384.29    290.87 o 
 -12   4  15      104.49      117.17     61.20 o 
 -10   4  15     1360.86      957.92    104.97 o 
  -8   4  15      732.65      635.14    136.97 o 
  -6   4  15      269.91      171.61     57.69 o 
  -4   4  15      270.37      247.05     65.70 o 
  -2   4  15       52.29      109.75     36.04 o 
   0   4  15      449.04      449.18     80.43 o 
   2   4  15       84.92       58.67     31.84 o 
   4   4  15       20.01       22.84     41.21 o 
   6   4  15      724.72      672.93    146.20 o 
   8   4  15      125.61       74.51    141.53 o 
  10   4  15        0.15       27.03     53.97 o 
  12   4  15      348.45      123.66    142.20 o 
 -19   5  15      104.96       88.55    136.59 o 
 -17   5  15      781.00      838.55    189.41 o 
 -15   5  15        2.18        2.91     46.16 o 
 -13   5  15        6.92      -35.52     35.52 o 
 -11   5  15      257.49      258.50     70.04 o 
  -9   5  15        0.90        6.45     34.40 o 
  -7   5  15        0.32       35.32     40.19 o 
  -5   5  15      409.55      374.42    107.27 o 
  -3   5  15       88.09      103.80     41.60 o 
  -1   5  15      297.42      241.24     50.78 o 
   1   5  15       50.96        8.04     28.09 o 
   3   5  15      350.47       76.98     77.91 o 
   5   5  15      108.30       74.18     78.43 o 
   7   5  15       10.90        7.64     33.18 o 
   9   5  15      464.63      356.18    152.19 o 
 -16   6  15       40.41       45.35     62.00 o 
 -14   6  15      235.35      201.64     76.91 o 
 -12   6  15        1.02       25.39     45.59 o 
 -10   6  15      109.96       44.02     50.98 o 
  -8   6  15      183.01      173.47     60.95 o 
  -6   6  15      770.66      477.41     94.25 o 
  -4   6  15       11.33       61.06     59.01 o 
  -2   6  15       58.41      -17.66     23.25 o 
   0   6  15       98.84       -1.23     32.10 o 
   2   6  15        2.53      -19.48     24.83 o 
   4   6  15        9.09        8.24     88.90 o 
   6   6  15      217.17      235.83     79.15 o 
   8   6  15       65.68      127.88     68.31 o 
 -13   7  15        8.48       65.09     65.48 o 
 -11   7  15       60.93       40.85     55.94 o 
  -9   7  15      165.07      180.95     68.43 o 
  -7   7  15       22.82       20.38     40.17 o 
  -5   7  15      203.79       24.06     66.06 o 
  -1   7  15      286.93      141.50    139.71 o 
   1   7  15      177.66      125.21    102.89 o 
   3   7  15      275.39      305.75     70.89 o 
   5   7  15      144.30      104.39     66.45 o 
  -8   8  15      122.41       14.83     41.73 o 
  -2   8  15      197.26       91.15     87.68 o 
 -22   0  16     1549.62     1941.32    252.23 o 
 -20   0  16      829.89     1048.33    172.28 o 
 -18   0  16       93.25      138.58     85.09 o 
 -16   0  16     1087.18     1121.24    166.95 o 
 -14   0  16     1912.79     1924.38    205.21 o 
 -12   0  16      372.53      425.08    113.08 o 
 -10   0  16      296.80      290.92     61.72 o 
  -8   0  16     4399.68     5121.30    168.04 o 
  -6   0  16      115.22      150.30     46.59 o 
  -4   0  16      570.89      883.82     82.44 o 
  -2   0  16     3753.05     4398.14    301.92 o 
   0   0  16     4370.94     4800.19    317.53 o 
   2   0  16       23.93       83.57     60.15 o 
   4   0  16     1861.85     2522.69    235.10 o 
   6   0  16      920.42      835.50    148.48 o 
   8   0  16        2.42       19.61     55.97 o 
  10   0  16       47.60       21.13     65.29 o 
  12   0  16      855.78      971.80    211.30 o 
 -21   1  16       75.75       90.13     64.18 o 
 -19   1  16      699.41      831.02    185.41 o 
 -17   1  16      299.47      263.31     74.56 o 
 -15   1  16      209.95      221.31     54.32 o 
 -13   1  16     1438.06     1639.34    139.93 o 
 -11   1  16     1593.49     1671.57    101.90 o 
  -9   1  16      177.14      216.01     56.39 o 
  -7   1  16       20.40      -21.11     21.11 o 
  -5   1  16     1077.24     1031.52    139.20 o 
  -3   1  16     1040.00     1081.39     77.97 o 
  -1   1  16      504.81      568.03     91.85 o 
   1   1  16     1088.08     1279.13    113.89 o 
   3   1  16     1576.02     1705.57    136.21 o 
   5   1  16       76.84       86.24     45.90 o 
   7   1  16       39.39       34.04     45.36 o 
   9   1  16      921.69      962.09    170.76 o 
  11   1  16       11.93        0.41     48.64 o 
 -20   2  16        7.51       -0.19     68.34 o 
 -18   2  16       67.90       94.97     46.38 o 
 -16   2  16      269.84      176.11     72.91 o 
 -14   2  16     2671.69     2918.95    185.62 o 
 -12   2  16      166.59      232.78     63.53 o 
 -10   2  16      608.52      713.84     86.81 o 
  -8   2  16      235.47      159.37     55.26 o 
  -6   2  16       11.51      -12.30     23.92 o 
  -4   2  16      171.80      169.45     39.57 o 
  -2   2  16     2032.76     2317.45    117.21 o 
   0   2  16      641.62      696.59    233.19 o 
   2   2  16       31.90       85.49     44.18 o 
   4   2  16      208.70      265.17     52.46 o 
   6   2  16      310.33      246.69     56.41 o 
   8   2  16       25.50       -6.63     46.35 o 
  10   2  16      269.13      217.29    128.44 o 
  12   2  16      327.41      137.09    154.67 o 
 -19   3  16       59.16       25.61     54.08 o 
 -17   3  16       14.42       -4.65     36.80 o 
 -15   3  16       45.65       43.34     41.67 o 
 -13   3  16      333.49      249.38    116.50 o 
 -11   3  16     1128.64     1152.14    111.31 o 
  -9   3  16      599.10      922.84     98.97 o 
  -7   3  16      230.51      210.37     59.03 o 
  -5   3  16      281.92      299.11     60.27 o 
  -3   3  16      645.47      685.20     74.40 o 
  -1   3  16       69.95       76.26     31.11 o 
   1   3  16      258.12      236.06     65.79 o 
   3   3  16      594.53      250.92    234.05 o 
   5   3  16       74.03       18.46     39.79 o 
   7   3  16       22.11       98.76     39.84 o 
   9   3  16      246.56       95.96     73.10 o 
  11   3  16      235.67       96.25    133.01 o 
 -18   4  16       97.98        4.85     47.58 o 
 -16   4  16       73.87       13.68     41.32 o 
 -14   4  16      211.34      108.53    128.78 o 
 -12   4  16      584.04      590.69     98.27 o 
 -10   4  16      836.54      990.46    108.06 o 
  -8   4  16      840.94      940.69    124.50 o 
  -6   4  16      435.88      585.26     99.56 o 
  -4   4  16      550.42      804.36    159.98 o 
  -2   4  16      393.84      244.12     50.71 o 
   0   4  16      607.95      425.65     98.80 o 
   4   4  16      784.82      794.95    143.53 o 
   6   4  16      206.69       14.13    121.17 o 
   8   4  16      187.25      101.98    127.54 o 
 -17   5  16       94.06       73.23     58.82 o 
 -15   5  16      253.62       76.25    122.40 o 
 -13   5  16      159.60      150.02     57.71 o 
 -11   5  16      560.55      616.43    129.45 o 
  -9   5  16      902.20     1148.85    121.13 o 
  -7   5  16      178.99      162.45     59.87 o 
  -5   5  16        5.32      -36.93     36.93 o 
   3   5  16     1125.69     1252.97    177.61 o 
   5   5  16      398.31      140.27    232.05 o 
   7   5  16        9.11       45.73     41.55 o 
 -14   6  16      103.91      128.19     64.43 o 
 -12   6  16      256.83      329.37     78.61 o 
 -10   6  16      140.37      192.54     62.62 o 
  -8   6  16       49.69       90.61     54.77 o 
  -6   6  16      117.56       48.38     86.90 o 
  -2   6  16       13.19       -8.44     26.75 o 
   0   6  16        7.70       -0.93     29.42 o 
   4   6  16       52.07        8.29     42.36 o 
  -9   7  16      490.47      569.58    113.94 o 
  -7   7  16       93.84       71.93     50.99 o 
  -5   7  16       30.04       30.67     45.41 o 
  -3   7  16        2.97       28.98     30.16 o 
   1   7  16        0.99      -20.07     58.01 o 
 -19   1  17        3.14      -19.86     50.58 o 
 -17   1  17      182.28      295.98     80.45 o 
 -15   1  17      105.86       95.41     54.02 o 
 -13   1  17        0.67        8.23     32.58 o 
 -11   1  17       15.10       11.36     32.01 o 
  -9   1  17      184.88      139.35     72.53 o 
  -7   1  17       57.03       80.90     32.88 o 
  -5   1  17      324.84      303.64     53.28 o 
  -3   1  17       11.95       37.24     26.81 o 
  -1   1  17       21.04        0.00     51.21 o 
   1   1  17      327.37      538.85    196.64 o 
   3   1  17       24.52       26.53     46.96 o 
   5   1  17       50.25      111.90     56.24 o 
   7   1  17       89.81      186.97     63.44 o 
   9   1  17        0.07       48.10     61.18 o 
 -18   2  17       20.75      -16.94     69.10 o 
 -16   2  17       54.24      104.19     56.21 o 
 -14   2  17       75.46       82.13     49.57 o 
 -12   2  17      633.10      653.52    155.53 o 
 -10   2  17       12.79       20.13     36.20 o 
  -8   2  17       38.18       66.82     59.20 o 
  -6   2  17      772.78      748.18     77.77 o 
  -4   2  17       92.60       93.05     36.32 o 
  -2   2  17     1100.88     1296.47     92.32 o 
   0   2  17       23.34        4.44     31.81 o 
   2   2  17        8.62       35.32     33.67 o 
   4   2  17      114.47       61.84     59.87 o 
   6   2  17       61.15       88.35     44.37 o 
   8   2  17        0.68       31.36     38.65 o 
 -17   3  17       37.83       38.19     51.06 o 
 -15   3  17      142.16       64.83     43.20 o 
 -13   3  17      308.47      274.88    113.46 o 
 -11   3  17      164.54      227.03     77.86 o 
  -9   3  17       21.33       66.82     45.28 o 
  -7   3  17      458.77      363.02    103.37 o 
  -5   3  17        2.81      -18.10     28.47 o 
  -3   3  17       51.89       53.40     32.12 o 
  -1   3  17       17.41        2.53     26.38 o 
   1   3  17      272.53       61.17    128.02 o 
   3   3  17       77.99        5.22     29.86 o 
   5   3  17        1.01      -20.13     38.69 o 
   7   3  17      612.24      674.65    161.43 o 
 -16   4  17      492.39       57.94    167.23 o 
 -14   4  17       22.70       -8.29     37.10 o 
 -12   4  17      283.22      407.36     83.40 o 
 -10   4  17     2012.60     2055.90    158.87 o 
  -8   4  17     2077.43     2132.30    160.42 o 
  -6   4  17      315.17      240.05     96.89 o 
  -4   4  17        1.54      -25.14     25.14 o 
   0   4  17        2.37      -14.52     21.44 o 
   2   4  17       23.07       19.53     32.43 o 
   4   4  17      117.53       48.14     66.44 o 
   6   4  17      128.07       44.03     52.73 o 
 -13   5  17      951.19     1264.85    236.91 o 
 -11   5  17      613.80      633.66    109.67 o 
  -9   5  17      312.49      286.56     78.10 o 
  -7   5  17      300.20      298.13     91.09 o 
  -3   5  17       35.72        3.08     26.88 o 
   3   5  17       51.11      -31.04     31.04 o 
 -10   6  17      303.28      220.51     75.71 o 
  -8   6  17      177.06       88.70     60.98 o 
  -6   6  17        2.39      -10.89     40.59 o 
  -4   6  17       64.55       -8.27     29.57 o 
 -18   0  18     1113.00     1311.41    207.88 o 
 -16   0  18     2876.08     3556.36    297.92 o 
 -14   0  18       44.49      109.27     79.57 o 
 -12   0  18      170.58      214.92     90.99 o 
  -8   0  18      393.73      471.34    114.60 o 
  -2   0  18      781.22      727.38    132.49 o 
   0   0  18      232.26      317.91    106.79 o 
   2   0  18       73.77      168.47     83.19 o 
   4   0  18      320.98      352.36    115.55 o 
   6   0  18       24.16       83.19     89.66 o 
 -17   1  18      123.87       79.95     94.42 o 
 -15   1  18      561.47      552.05    143.53 o 
 -13   1  18      819.06      797.05    144.68 o 
  -9   1  18      631.61      983.60    142.96 o 
  -7   1  18     1443.13     1387.87     95.77 o 
  -5   1  18      861.27      919.61     80.89 o 
  -3   1  18       15.87      -30.49     30.49 o 
  -1   1  18     1042.94     1455.51    186.56 o 
   1   1  18     1219.50     1295.99    174.37 o 
   3   1  18       23.42       97.01     48.56 o 
   5   1  18       52.15       50.09     52.63 o 
   7   1  18      483.64      436.61    106.03 o 
 -16   2  18      538.61      627.05    164.09 o 
 -14   2  18      144.63      216.73     75.76 o 
 -12   2  18      101.07      127.54     88.90 o 
 -10   2  18     1941.48     2188.80    157.03 o 
  -8   2  18      330.00      327.13     58.42 o 
  -6   2  18      518.32      682.12     78.74 o 
  -4   2  18      838.54      858.98     77.68 o 
  -2   2  18     1073.88     1084.31    169.23 o 
   0   2  18      451.04      663.99    154.57 o 
   2   2  18      275.03       89.72    110.41 o 
   4   2  18      201.70       83.02    129.54 o 
   6   2  18      214.83      432.15     96.52 o 
 -15   3  18      188.28       89.46    129.83 o 
 -13   3  18      424.88      465.63    140.87 o 
 -11   3  18       97.95      165.82     64.14 o 
  -9   3  18       12.57       50.27     43.96 o 
  -7   3  18      223.30      269.41     56.51 o 
  -5   3  18      152.21      139.75     44.69 o 
  -3   3  18      175.10      343.43     72.06 o 
  -1   3  18      466.75      751.55    146.39 o 
   1   3  18      455.71      135.86    244.52 o 
   3   3  18       55.58      -17.50     33.65 o 
   5   3  18       90.97       34.72     49.37 o 
 -14   4  18       19.80      124.31     96.89 o 
 -12   4  18       30.89       98.19     52.35 o 
 -10   4  18       39.23       50.75     49.47 o 
  -8   4  18        7.01       -0.91     40.41 o 
  -6   4  18       60.00       82.66     45.14 o 
  -4   4  18       14.24       -7.08     25.59 o 
  -2   4  18       82.67       -2.29     27.54 o 
   2   4  18       36.52       16.26     38.09 o 
  -9   5  18       29.34       31.53     51.95 o 
  -7   5  18        1.06        2.09     63.20 o 
 -13   1  19        1.25       43.78     64.34 o 
  -9   1  19       74.59       53.49     52.35 o 
  -7   1  19        2.43       35.79     56.35 o 
  -5   1  19       76.21       -4.53     43.78 o 
  -3   1  19        0.89      -13.13     36.87 o 
  -1   1  19      194.02       12.87    116.60 o 
   1   1  19      154.68       41.13     92.33 o 
   3   1  19      203.72      317.72    126.02 o 
 -12   2  19       64.64      196.64     98.23 o 
 -10   2  19        6.29        6.28     37.42 o 
  -8   2  19      465.36      685.00    106.13 o 
  -6   2  19        5.88      -20.59     29.91 o 
  -4   2  19      122.52      198.99     47.56 o 
  -2   2  19        5.03      -16.29     34.09 o 
   0   2  19        2.63       -8.66     37.27 o 
   2   2  19      305.03      394.43    130.40 o 
 -11   3  19       68.46      134.78     61.13 o 
  -9   3  19        9.85       -4.50     35.30 o 
  -7   3  19      247.62      314.05     70.52 o 
  -5   3  19        1.64       19.68     36.74 o 
  -3   3  19       47.91       50.64     39.10 o 
  -1   3  19      125.56       34.34     46.82 o 
  -6   4  19      283.16      330.80     66.84 o 
  -4   4  19      880.08     1135.42    125.72 o 
  -8   0  20        3.17       12.75     58.63 o 
  -6   0  20      733.26      928.02    150.58 o 
  -4   0  20     1602.22     2005.28    220.63 o 
  -7   1  20       39.17       86.04     75.38 o 
  -5   1  20      104.52      102.22     69.86 o 
                                                 
